# Supplementary material for: Sanitation, Disease Externalities and Anaemia: Evidence From Nepal
Source: Econ J (London). 2017 Aug 7;128(611):1395–432. doi: 10.1111/ecoj.12491 (PMC6001781; doi:10.1111/ecoj.12491)
Supplement: Supplementary file 1 — Data S1. [file ECOJ-128-1395-s001.zip]

Archive with 34 entries (31 files):
- replication files/
- replication files/.DS_Store
- __MACOSX/
- __MACOSX/replication files/
- __MACOSX/replication files/._.DS_Store
- replication files/food not asked.xlsx
- __MACOSX/replication files/._food not asked.xlsx
- replication files/food_int_anemia.dta
- __MACOSX/replication files/._food_int_anemia.dta
- replication files/international Figure 1 replication.do
- __MACOSX/replication files/._international Figure 1 replication.do
- replication files/international replication files readme.txt
- __MACOSX/replication files/._international replication files readme.txt
- replication files/inthemo_complete.dta
- __MACOSX/replication files/._inthemo_complete.dta
- replication files/Make2006data_EJFinal.do
- __MACOSX/replication files/._Make2006data_EJFinal.do
- replication files/Make2011data_EJFinal.do
- __MACOSX/replication files/._Make2011data_EJFinal.do
- replication files/MakeMap_EJFinal.do
- __MACOSX/replication files/._MakeMap_EJFinal.do
- replication files/malaria_incidence_2004.dta
- __MACOSX/replication files/._malaria_incidence_2004.dta
- replication files/Merge2006_2011_MakeVars_EJFinal.do
- __MACOSX/replication files/._Merge2006_2011_MakeVars_EJFinal.do
- replication files/Readme_EJ.do
- __MACOSX/replication files/._Readme_EJ.do
- replication files/regions.dta
- __MACOSX/replication files/._regions.dta
- replication files/Regressions_EJFinal.do
- __MACOSX/replication files/._Regressions_EJFinal.do
- replication files/zone_coor_HDX.dta
- __MACOSX/replication files/._zone_coor_HDX.dta
- __MACOSX/._replication files
