# Supplementary material for: Sanitation, Disease Externalities and Anaemia: Evidence From Nepal
Source: Econ J (London). 2017 Aug 7;128(611):1395–432. doi: 10.1111/ecoj.12491 (PMC6001781; doi:10.1111/ecoj.12491)
Supplement: Supplementary file 1 — Data S1. [file ECOJ-128-1395-s001.zip › replication files/food not asked.xlsx]

## Sheet: food not asked
AM4	2000
AM4	2005
AO5	2006
AO5	2011
BF4	2003
BJ4	2001
BO4	2003
CG5	2005
CM4	2004
EG4	2005
ET4	1997
GH4	2003
GN4	2005
HT4	2000
IA3	1998
JO4	2002
JO5	2009
KH4	2000
LB6	2011
LS4	2004
MB4	2005
MD4	2003
MD6	2011
ML4	2001
MW4	2004
MW6	2012
PE4	2000
RW4	2005
RW5	2007
SN4	2005
SN5	2008
TZ4	2004
TZ5	2007
TZ5	2009
TZ6	2011
UG4	2000
UG5	2009

## Sheet: Sheet1
	_merge v000 year
	-------------------------------
1	master only (1) AM4 2000
2	master only (1) AO5 2011
3	master only (1) BF4 2003
4	master only (1) BJ4 2001
5	master only (1) BO3 1998
	-------------------------------
6	master only (1) BO4 2003
7	master only (1) CG5 2005
8	master only (1) CM4 2004
9	master only (1) EG4 2005
10	master only (1) ET4 1997
	-------------------------------
11	master only (1) GH4 2003
12	master only (1) GN4 2005
13	master only (1) HT4 2000
14	master only (1) IA3 1998
15	master only (1) JO4 2002
	-------------------------------
16	master only (1) KH4 2000
17	master only (1) KK3 1995
18	master only (1) KY3 1997
19	master only (1) LB6 2011
20	master only (1) LS4 2004
	-------------------------------
21	master only (1) MB4 2005
22	master only (1) MD4 2003
23	master only (1) MD6 2011
24	master only (1) ML4 2001
25	master only (1) MW4 2004
	-------------------------------
26	master only (1) MW6 2012
27	master only (1) PE3 1996
28	master only (1) PE4 2000
29	master only (1) PE5 2003
30	master only (1) RW4 2005
	-------------------------------
31	master only (1) RW5 2007
32	master only (1) SN4 2005
33	master only (1) SN5 2008
34	master only (1) TZ4 2004
35	master only (1) TZ5 2009			*
	-------------------------------
36	master only (1) TZ6 2011			x
37	master only (1) UG4 2000			*
38	master only (1) UZ3 1996			*
39	master only (1) ZW6 2010			*
40	using only (2) AM6 .
	-------------------------------
41	using only (2) CG6 .
42	using only (2) CI6 .
43	using only (2) CO5 .
44	using only (2) DR5 .
45	using only (2) EG5 .
	-------------------------------
46	using only (2) GA6 .
47	using only (2) HN6 .
48	using only (2) HT6 .
49	using only (2) ID5 .
50	using only (2) ID6 .
	-------------------------------
51	using only (2) KE5 .
52	using only (2) MV5 .
53	using only (2) NG5 .
54	using only (2) NM5 .
55	using only (2) PH5 .
	-------------------------------
56	using only (2) UA5 .
57	using only (2) ZM5 .
58	matched (3) AL5 2008
59	matched (3) AZ5 2006
60	matched (3) BD6 2011
	-------------------------------
61	matched (3) BF6 2010
62	matched (3) BJ5 2006
63	matched (3) BO5 2008
64	matched (3) BU6 2010
65	matched (3) CD5 2007
	-------------------------------
66	matched (3) CM6 2011
67	matched (3) ET6 2003
68	matched (3) GH5 2008
69	matched (3) GY5 2009
70	matched (3) HN5 2005
	-------------------------------
71	matched (3) HT5 2005
72	matched (3) IA5 2005
73	matched (3) JO5 2007
74	matched (3) KH5 2010
75	matched (3) LB5 2008
	-------------------------------
76	matched (3) LS5 2009
77	matched (3) MD5 2008
78	matched (3) ML5 2006
79	matched (3) MW5 2010
80	matched (3) MZ6 2011
	-------------------------------
81	matched (3) NI5 2006
82	matched (3) NP5 2006
83	matched (3) NP6 2011
84	matched (3) RW6 2010
85	matched (3) SL5 2008
	-------------------------------
86	matched (3) SN6 2010
87	matched (3) ST5 2008
88	matched (3) SZ5 2006
89	matched (3) TL5 2009
90	matched (3) UG5 2009
	-------------------------------
91	matched (3) UG6 2011
92	matched (3) ZW5 2005

## Sheet: Sheet2
c	v
AL	50
AM	42
AM	54
AM	61
AZ	52
BD	31
BD	3A
BD	41
BD	4J
BD	51
BD	61
BF	21
BF	31
BF	43
BF	61
BJ	31
BJ	41
BJ	51
BO	31
BO	3B
BO	41
BO	51
BR	21
BR	31
BU	61
CD	50
CF	31
CG	51
CG	60
CI	35
CI	3A
CI	61
CM	22
CM	31
CM	44
CM	60
CO	22
CO	31
CO	41
CO	53
CO	61
DR	21
DR	32
DR	41
DR	4A
DR	52
EG	21
EG	33
EG	42
EG	51
EG	5A
ET	41
ET	51
ET	61
GA	41
GA	60
GH	31
GH	41
GH	4B
GH	5A
GN	41
GN	52
GU	34
GY	5I
HN	52
HN	62
HT	31
HT	42
HT	52
HT	61
IA	23
IA	42
IA	52
ID	21
ID	31
ID	3A
ID	42
ID	51
ID	61
JO	21
JO	31
JO	42
JO	51
KE	33
KE	3A
KE	42
KE	52
KH	42
KH	51
KH	61
KK	31
KK	42
KM	32
KY	31
LB	51
LS	41
LS	60
MA	21
MA	43
MB	53
MD	21
MD	31
MD	41
MD	51
ML	32
ML	41
ML	52
MV	51
MW	22
MW	41
MW	4D
MW	61
MZ	31
MZ	41
MZ	61
NC	31
NC	41
NG	21
NG	41
NG	4B
NG	52
NI	22
NI	31
NI	51
NM	21
NM	41
NM	51
NP	31
NP	41
NP	51
NP	60
PE	21
PE	31
PE	41
PH	31
PH	3A
PH	41
PH	52
PK	21
PK	52
PY	21
RW	21
RW	41
RW	53
RW	61
SL	51
SN	21
SN	32
SN	4H
SN	60
ST	50
SZ	51
TD	31
TD	41
TG	31
TL	61
TR	31
TR	41
TR	4A
TZ	21
TZ	3A
TZ	41
TZ	4I
TZ	62
UA	51
UG	33
UG	41
UG	52
UG	60
UZ	31
VN	31
VN	41
YE	21
ZA	31
ZM	21
ZM	31
ZM	42
ZM	51
ZW	31
ZW	42
ZW	51
ZW	62

## Sheet: Sheet3
UG4	2000

## Sheet: Sheet4
	1	AL5	2008	master	only	-1
	2	AL5	2009	using	only	-2	replace year = 2008 if v000 == AL5 & year == 2009
	3	AM4	2000	master	only	-1
	4	AM4	2005	master	only	-1
	5	AM6	2011	using	only	-2
	6	AO5	2006	master	only	-1
	7	AO5	2011	master	only	-1
	8	AZ5	2006	master	only	-1
	9	AZ5	2007	using	only	-2	replace year = 2006 if v000 == AZ5 & year == 2007
	10	BD6	2011	master	only	-1
	11	BD6	2012	using	only	-2	replace year = 2011 if v000 == BD6 & year == 2012
	12	BF4	2003	master	only	-1
	13	BF6	2010	master	only	-1
	14	BF6	2011	using	only	-2	replace year = 2010 if v000 == BF6 & year == 2011
	15	BJ4	2001	master	only	-1
	16	BJ5	2006	master	only	-1
	17	BJ5	2007	using	only	-2	replace year = 2006 if v000 == BJ5 & year == 2007
	18	BO3	1998	master	only	-1
	19	BO4	2003	master	only	-1
	20	BO5	2008	matched	(3)
	21	BU6	2010	master	only	-1
	22	BU6	2011	using	only	-2	replace year = 2010 if v000 == BU6 & year == 2011
	23	CD5	2007	matched	(3)
	24	CF3	1995	using	only	-2
	25	CG5	2005	master	only	-1
	26	CG6	2012	using	only	-2
	27	CI6	2012	using	only	-2
	28	CM4	2004	master	only	-1
	29	CM6	2011	matched	(3)
	30	CO5	2010	using	only	-2
	31	DR5	2007	using	only	-2
	32	EG3	1996	using	only	-2
	33	EG4	2005	master	only	-1
	34	EG5	2008	using	only	-2
	35	ET4	1997	master	only	-1
	36	ET6	2003	matched	(3)
	37	GA6	2012	using	only	-2
	38	GH4	2003	master	only	-1
	39	GH5	2008	master	only	-1
	40	GH5	2009	using	only	-2	replace year = 2008 if v000 == GH5 & year == 2009
	41	GN4	2005	master	only	-1
	42	GY5	2009	matched	(3)
	43	HN5	2005	master	only	-1
	44	HN5	2006	using	only	-2	replace year = 2005 if v000 == HN5 & year == 2006
	45	HN6	2012	using	only	-2
	46	HT4	2000	master	only	-1
	47	HT5	2005	master	only	-1
	48	HT5	2006	using	only	-2	replace year = 2005 if v000 == HT5 & year == 2006
	49	HT6	2012	using	only	-2
	50	IA3	1998	master	only	-1
	51	IA5	2005	master	only	-1
	52	IA5	2006	using	only	-2	replace year = 2005 if v000 == IA5 & year == 2006
	53	ID5	2008	using	only	-2
	54	ID6	2012	using	only	-2
	55	JO4	2002	master	only	-1
	56	JO5	2007	master	only	-1
	57	JO5	2008	using	only	-2	replace year = 2007 if v000 == JO5 & year == 2008
	58	JO5	2009	master	only	-1
	59	KE3	1998	using	only	-2
	60	KE5	2009	using	only	-2
	61	KH4	2000	master	only	-1
	62	KH5	2005	master	only	-1
	63	KH5	2006	using	only	-2	replace year = 2005 if v000 == KH5 & year == 2006
	64	KH5	2010	master	only	-1
	65	KH5	2011	using	only	-2	replace year = 2010 if v000 == KH5 & year == 2011
	66	KK3	1995	matched	(3)
	67	KK3	1999	master	only	-1
	68	KK3	2000	using	only	-2	replace year = 1999 if v000 == KK3 & year == 2000
	69	KY3	1997	master	only	-1
	70	KY3	1998	using	only	-2	replace year = 1997 if v000 == KY3 & year == 1998
	71	LB5	2007	using	only	-2
	72	LB5	2008	master	only	-1
	73	LB6	2011	master	only	-1
	74	LS4	2004	master	only	-1
	75	LS5	2009	master	only	-1
	76	LS5	2010	using	only	-2	replace year = 2009 if v000 == LS5 & year == 2010
	77	MB4	2005	master	only	-1
	78	MD4	2003	master	only	-1
	79	MD5	2008	master	only	-1
	80	MD5	2009	using	only	-2	replace year = 2008 if v000 == MD5 & year == 2009
	81	MD6	2011	master	only	-1
	82	ML4	2001	master	only	-1
	83	ML5	2006	master	only	-1
	84	ML5	2007	using	only	-2	replace year = 2006 if v000 == ML5 & year == 2007
	85	MV5	2009	using	only	-2
	86	MW4	2004	master	only	-1
	87	MW5	2010	master	only	-1
	88	MW5	2011	using	only	-2	replace year = 2010 if v000 == MW5 & year == 2011
	89	MW6	2012	master	only	-1
	90	MZ6	2011	master	only	-1
	91	MZ6	2012	using	only	-2	replace year = 2011 if v000 == MZ6 & year == 2012
	92	NG5	2009	using	only	-2
	93	NI5	2006	matched	(3)
	94	NM5	2007	using	only	-2
	95	NP5	2006	master	only	-1
	96	NP5	2063	using	only	-2
	97	NP6	2011	master	only	-1
	98	NP6	2068	using	only	-2
	99	PE3	1996	master	only	-1
100	100	PE4	2000	master	only	-1
101	101	PE5	2003	master	only	-1
102	102	PH5	2009	using	only	-2
103	103	RW4	2005	master	only	-1
104	104	RW5	2007	master	only	-1
105	105	RW6	2010	master	only	-1
106	106	RW6	2011	using	only	-2	replace year = 2010 if v000 == RW6 & year == 2011								replace year = 1996 if v000 == UZ3 & year == 1997
107	107	SL5	2008	matched	(3)										replace year = 1997 if v000 == KY3 & year == 1998
108	108	SN4	2005	master	only	-1									replace year = 1999 if v000 == KK3 & year == 2000
109	109	SN5	2008	master	only	-1									replace year = 2005 if v000 == HN5 & year == 2006
110	110	SN6	2010	master	only	-1									replace year = 2005 if v000 == HT5 & year == 2006
111	111	SN6	2011	using	only	-2	replace year = 2010 if v000 == SN6 & year == 2011								replace year = 2005 if v000 == IA5 & year == 2006
112	112	ST5	2008	master	only	-1									replace year = 2005 if v000 == KH5 & year == 2006
113	113	ST5	2009	using	only	-2	replace year = 2008 if v000 == ST5 & year == 2009								replace year = 2005 if v000 == ZW5 & year == 2006
114	114	SZ5	2006	master	only	-1									replace year = 2006 if v000 == AZ5 & year == 2007
115	115	SZ5	2007	using	only	-2	replace year = 2006 if v000 == SZ5 & year == 2007								replace year = 2006 if v000 == BJ5 & year == 2007
116	116	TL5	2009	master	only	-1									replace year = 2006 if v000 == ML5 & year == 2007
117	117	TL5	2010	using	only	-2	replace year = 2009 if v000 == TL5 & year == 2010								replace year = 2006 if v000 == SZ5 & year == 2007
118	118	TZ4	2004	master	only	-1									replace year = 2006 if v000 == UG5 & year == 2007
119	119	TZ5	2007	master	only	-1									replace year = 2007 if v000 == JO5 & year == 2008
120	120	TZ5	2009	master	only	-1									replace year = 2008 if v000 == AL5 & year == 2009
121	121	TZ6	2011	master	only	-1									replace year = 2008 if v000 == GH5 & year == 2009
122	122	UA5	2008	using	only	-2									replace year = 2008 if v000 == MD5 & year == 2009
123	123	UG4	2000	master	only	-1									replace year = 2008 if v000 == ST5 & year == 2009
124	124	UG5	2006	master	only	-1									replace year = 2009 if v000 == LS5 & year == 2010
125	125	UG5	2007	using	only	-2	replace year = 2006 if v000 == UG5 & year == 2007								replace year = 2009 if v000 == TL5 & year == 2010
126	126	UG5	2009	master	only	-1									replace year = 2010 if v000 == BF6 & year == 2011
127	127	UG6	2011	master	only	-1									replace year = 2010 if v000 == BU6 & year == 2011
128	128	UG6	2012	using	only	-2	replace year = 2011 if v000 == UG6 & year == 2012								replace year = 2010 if v000 == KH5 & year == 2011
129	129	UZ3	1996	master	only	-1									replace year = 2010 if v000 == MW5 & year == 2011
130	130	UZ3	1997	using	only	-2	replace year = 1996 if v000 == UZ3 & year == 1997								replace year = 2010 if v000 == RW6 & year == 2011
131	131	ZM5	2007	using	only	-2									replace year = 2010 if v000 == SN6 & year == 2011
132	132	ZW5	2005	master	only	-1									replace year = 2010 if v000 == ZW6 & year == 2011
133	133	ZW5	2006	using	only	-2	replace year = 2005 if v000 == ZW5 & year == 2006								replace year = 2011 if v000 == BD6 & year == 2012
134	134	ZW6	2010	master	only	-1									replace year = 2011 if v000 == MZ6 & year == 2012
135	135	ZW6	2011	using	only	-2	replace year = 2010 if v000 == ZW6 & year == 2011								replace year = 2011 if v000 == UG6 & year == 2012

## Sheet: Sheet5
	2	AL5	2009	using	only	-2	#REF!
	3	AM4	2000	master	only	-1
	4	AM4	2005	master	only	-1
	5	AM6	2011	using	only	-2
	6	AO5	2006	master	only	-1
	7	AO5	2011	master	only	-1
	8	AZ5	2006	master	only	-1
	9	AZ5	2007	using	only	-2	replace year = 2006 if v000 == AZ5 & year == 2007
	10	BD6	2011	master	only	-1
	11	BD6	2012	using	only	-2	replace year = 2011 if v000 == BD6 & year == 2012
	12	BF4	2003	master	only	-1
	13	BF6	2010	master	only	-1
	14	BF6	2011	using	only	-2	replace year = 2010 if v000 == BF6 & year == 2011
	15	BJ4	2001	master	only	-1
	16	BJ5	2006	master	only	-1
	17	BJ5	2007	using	only	-2	replace year = 2006 if v000 == BJ5 & year == 2007
	18	BO3	1998	master	only	-1
	19	BO4	2003	master	only	-1
	20	BO5	2008	matched	(3)
	21	BU6	2010	master	only	-1
	22	BU6	2011	using	only	-2	replace year = 2010 if v000 == BU6 & year == 2011
	23	CD5	2007	matched	(3)
	24	CF3	1995	using	only	-2
	25	CG5	2005	master	only	-1
	26	CG6	2012	using	only	-2
	27	CI6	2012	using	only	-2
	28	CM4	2004	master	only	-1
	29	CM6	2011	matched	(3)
	30	CO5	2010	using	only	-2
	31	DR5	2007	using	only	-2
	32	EG3	1996	using	only	-2
	33	EG4	2005	master	only	-1
	34	EG5	2008	using	only	-2
	35	ET4	1997	master	only	-1
	36	ET6	2003	matched	(3)
	37	GA6	2012	using	only	-2
	38	GH4	2003	master	only	-1
	39	GH5	2008	master	only	-1
	40	GH5	2009	using	only	-2	replace year = 2008 if v000 == GH5 & year == 2009
	41	GN4	2005	master	only	-1
	42	GY5	2009	matched	(3)
	43	HN5	2005	master	only	-1
	44	HN5	2006	using	only	-2	replace year = 2005 if v000 == HN5 & year == 2006
	45	HN6	2012	using	only	-2
	46	HT4	2000	master	only	-1
	47	HT5	2005	master	only	-1
	48	HT5	2006	using	only	-2	replace year = 2005 if v000 == HT5 & year == 2006
	49	HT6	2012	using	only	-2
	50	IA3	1998	master	only	-1
	51	IA5	2005	master	only	-1
	52	IA5	2006	using	only	-2	replace year = 2005 if v000 == IA5 & year == 2006
	53	ID5	2008	using	only	-2
	54	ID6	2012	using	only	-2
	55	JO4	2002	master	only	-1
	56	JO5	2007	master	only	-1
	57	JO5	2008	using	only	-2	replace year = 2007 if v000 == JO5 & year == 2008
	58	JO5	2009	master	only	-1
	59	KE3	1998	using	only	-2
	60	KE5	2009	using	only	-2
	61	KH4	2000	master	only	-1
	62	KH5	2005	master	only	-1
	63	KH5	2006	using	only	-2	replace year = 2005 if v000 == KH5 & year == 2006
	64	KH5	2010	master	only	-1
	65	KH5	2011	using	only	-2	replace year = 2010 if v000 == KH5 & year == 2011
	66	KK3	1995	matched	(3)
	67	KK3	1999	master	only	-1
	68	KK3	2000	using	only	-2	replace year = 1999 if v000 == KK3 & year == 2000
	69	KY3	1997	master	only	-1
	70	KY3	1998	using	only	-2	replace year = 1997 if v000 == KY3 & year == 1998
	71	LB5	2007	using	only	-2
	72	LB5	2008	master	only	-1
	73	LB6	2011	master	only	-1
	74	LS4	2004	master	only	-1
	75	LS5	2009	master	only	-1
	76	LS5	2010	using	only	-2	replace year = 2009 if v000 == LS5 & year == 2010
	77	MB4	2005	master	only	-1
	78	MD4	2003	master	only	-1
	79	MD5	2008	master	only	-1
	80	MD5	2009	using	only	-2	replace year = 2008 if v000 == MD5 & year == 2009
	81	MD6	2011	master	only	-1
	82	ML4	2001	master	only	-1
	83	ML5	2006	master	only	-1
	84	ML5	2007	using	only	-2	replace year = 2006 if v000 == ML5 & year == 2007
	85	MV5	2009	using	only	-2
	86	MW4	2004	master	only	-1
	87	MW5	2010	master	only	-1
	88	MW5	2011	using	only	-2	replace year = 2010 if v000 == MW5 & year == 2011
	89	MW6	2012	master	only	-1
	90	MZ6	2011	master	only	-1
	91	MZ6	2012	using	only	-2	replace year = 2011 if v000 == MZ6 & year == 2012
	92	NG5	2009	using	only	-2
	93	NI5	2006	matched	(3)
	94	NM5	2007	using	only	-2
	95	NP5	2006	master	only	-1
	96	NP5	2063	using	only	-2
	97	NP6	2011	master	only	-1
	98	NP6	2068	using	only	-2
	99	PE3	1996	master	only	-1
100	100	PE4	2000	master	only	-1
101	101	PE5	2003	master	only	-1
102	102	PH5	2009	using	only	-2
103	103	RW4	2005	master	only	-1
104	104	RW5	2007	master	only	-1
105	105	RW6	2010	master	only	-1
106	106	RW6	2011	using	only	-2	replace year = 2010 if v000 == RW6 & year == 2011
107	107	SL5	2008	matched	(3)
108	108	SN4	2005	master	only	-1
109	109	SN5	2008	master	only	-1
110	110	SN6	2010	master	only	-1
111	111	SN6	2011	using	only	-2	replace year = 2010 if v000 == SN6 & year == 2011
112	112	ST5	2008	master	only	-1
113	113	ST5	2009	using	only	-2	replace year = 2008 if v000 == ST5 & year == 2009
114	114	SZ5	2006	master	only	-1
115	115	SZ5	2007	using	only	-2	replace year = 2006 if v000 == SZ5 & year == 2007
116	116	TL5	2009	master	only	-1
117	117	TL5	2010	using	only	-2	replace year = 2009 if v000 == TL5 & year == 2010
118	118	TZ4	2004	master	only	-1
119	119	TZ5	2007	master	only	-1
120	120	TZ5	2009	master	only	-1
121	121	TZ6	2011	master	only	-1
122	122	UA5	2008	using	only	-2
123	123	UG4	2000	master	only	-1
124	124	UG5	2006	master	only	-1
125	125	UG5	2007	using	only	-2	replace year = 2006 if v000 == UG5 & year == 2007
126	126	UG5	2009	master	only	-1
127	127	UG6	2011	master	only	-1
128	128	UG6	2012	using	only	-2	replace year = 2011 if v000 == UG6 & year == 2012
129	129	UZ3	1996	master	only	-1
130	130	UZ3	1997	using	only	-2	replace year = 1996 if v000 == UZ3 & year == 1997
131	131	ZM5	2007	using	only	-2
132	132	ZW5	2005	master	only	-1
133	133	ZW5	2006	using	only	-2	replace year = 2005 if v000 == ZW5 & year == 2006
134	134	ZW6	2010	master	only	-1
135	135	ZW6	2011	using	only	-2	replace year = 2010 if v000 == ZW6 & year == 2011
