# Supplementary material for: Sanitation, Disease Externalities and Anaemia: Evidence From Nepal
Source: Econ J (London). 2017 Aug 7;128(611):1395–432. doi: 10.1111/ecoj.12491 (PMC6001781; doi:10.1111/ecoj.12491)
Supplement: Supplementary file 1 — Data S1. [file ECOJ-128-1395-s001.zip › replication files/international Figure 1 replication.do]

/*******************************************************
README on this do file
********************************************************

The purpose of this do file is to produce the international results in Figure 1 of the paper.

Figure 1 has six sub-panels, labeled A through F.  These are searchable in this do file as, for example "Make Panel A", "Make Panel B"...

Although not reported in the paper, for the reader's convenience and information we also include in this do file code to make regression tables corresponding to these figures and further robustness and specification checks of their conclusions.

This do file also produces the dietary graphs in Supplementary Appendix Figure 1A.

*******************************************************/

*---Set paths

set more off
*set matsize 2000
set matsize 800
clear

/*******************************************************
Set up your directories

1. At the labeled spot below, replace the directory with the directory path that you are using to replicate this result.
2. Have a subdirectory called "Data" which contains:
   a. inthemo_complete.dta
   b. malaria_incidence_2004.dta
   c. regions.dta
   d. food_int_anemia.dta
3. Have two subdirectoroies for results, named as follows:
   a. Results\Figures
   b. tables
   
So, for example, if you are using C:\anemia, you need:
* C:\anemia\Data  (containing those four dta files)
* C:\anemia\tables
* C:\anemia\Results\figures
*******************************************************/


/* replace the following path with the directory path you are using */
cap cd "C:\Users\Dean\Documents\old research\EJ anemia R&R\final international data"

use "Data`c(dirsep)'inthemo_complete.dta", clear

count

merge m:1 country using "Data`c(dirsep)'malaria_incidence_2004.dta"
drop _merge
rename _incidence malaria
merge m:1 country using "Data`c(dirsep)'regions.dta"
drop _merge
merge m:1 v000 year using "Data`c(dirsep)'food_int_anemia.dta"    
drop if _merge == 2
drop _merge

count

/*******************************************************
Make Vars
*******************************************************/

cap gen notoiletforlog = no_toilet 
cap replace notoiletforlog = notoiletforlog+.01 if notoiletforlog==0
cap gen opendefecators = notoiletforlog*pop
cap gen odpersqkm = opendefecators/landarea
cap gen lnodpersqkm = ln(odpersqkm)

fvset base 1997 year

/*******************************************************
Many food observations are missing     Dean July 2016
*******************************************************/

foreach var in mdd mf addiet kindsoffood animalprotein plantprotein dairy starch fruitveg {
gen `var'_missing = `var' == .
sum `var', mean
gen `var'_dm = `var'-r(mean)
replace `var'_dm = 0 if `var'_dm == .
}


cap drop foodsample
gen foodsample = kindsoffood_missing==0 & animalprotein_missing==0 & fruitveg_missing==0


/*******************************************************
Graph - No Controls
*******************************************************/

local xtitle_no_toilet = "fraction of households practicing open defecation"
local xtitle_lnodpersqkm = "ln open defecation per square km"

local xscale_no_toilet = "0(.2).8"
local xscale_lnodpersqkm = "-4(2)6"

foreach depvar in no_toilet lnodpersqkm{

reg hem635 `depvar' [aweight=pop], 

	qui reg hem635 `depvar' [aweight=pop],
	local r2 = e(r2)
	di `r2'
	local showR2 = trim("`: display %10.2f `r2''")
	local legend = `"legend(on order(- `"R2: `showR2'"') bplacement(nwest) ring(0) region(lwidth(none)))"'

/* Make Panel A (base_no_toilet) Make Panel B (base_lnodpersqkm) */	
	
twoway (lfit hem635 `depvar' [aweight=pop],  lpattern(dash)) /*(lfit hem635 `depvar') */ ///
(scatter hem635 `depvar' [aweight=pop], msymbol(Oh) mcolor(blue)), ///
`legend' xlabel(`xscale_`depvar'', labsize(large)) ylabel(9(1)12, labsize(large)) ///
xtitle("`xtitle_`depvar''", size(large)) ///
graphr(c(white) lc(white)) xsize(6) ///
/* yline(11, lcolor(red))*/ ///
ytitle("mean hemoglobin (gm/dL) in children", size(large)) name(base_`depvar', replace)

graph export "Results`c(dirsep)'Figures`c(dirsep)'Intl_`depvar'_base_35.pdf", replace
/*
twoway (lfit hem659 `depvar' [aweight=pop],  lpattern(dash)) /*(lfit hem659 `depvar')*/ ///
(scatter hem659 `depvar' [aweight=pop], msymbol(Oh) mcolor(blue)), ///
legend(off) xlabel(`xscale_`depvar'', labsize(large)) ylabel(9(1)12, labsize(large)) ///
xtitle("`xtitle_`depvar''", size(large)) ///
graphr(c(white) lc(white)) xsize(6) ///
/* yline(11, lcolor(red))*/ ///
ytitle("mean hemoglobin (gm/dL) in children", size(large)) name(base_`depvar', replace)

graph export "Results`c(dirsep)'Figures`c(dirsep)'Intl_`depvar'_base_59.pdf", replace
*/

}

//get R2 and counts (81) for the _35 months
foreach depvar in no_toilet lnodpersqkm{
	reg hem635 `depvar' [aweight=pop]
	reg hem659 `depvar' [aweight=pop]	
}

//get 

/*******************************************************
Graph - real GDP and Malaria Controls
*******************************************************/

*---Gen residuals of OD and Hemo

foreach var in hem635 hem659 no_toilet lnodpersqkm{

	qui cap drop resid_`var'
	qui reg `var' rgdpl malaria [aweight=pop]
	qui predict resid_`var', residuals
	
}

//get R2 and counts (81) for the _35 months
foreach depvar in no_toilet lnodpersqkm{
	reg resid_hem635 resid_`depvar' [aweight=pop]
	//reg hem659 `depvar' [aweight=pop]	
}


local xtitle_no_toilet = "residuals: fraction of households practicing open defecation"
local xtitle_lnodpersqkm = "residuals: ln open defecation per square km"

local xscale_no_toilet = "-.5(.25).5"
local xscale_lnodpersqkm = "-7.5(2.5)2.5"

foreach depvar in no_toilet lnodpersqkm{

	qui reg resid_hem635 resid_`depvar' [aweight=pop],
	local r2 = e(r2)
	di `r2'
	local showR2 = trim("`: display %10.2f `r2''")
	local legend = `"legend(on order(- `"R2: `showR2'"') bplacement(nwest) ring(0) region(lwidth(none)))"'

/* Make Panel C (two_no_toilet) Make Panel D (two_lnodpersqkm) */	
	
twoway (lfit resid_hem635 resid_`depvar' [aweight=pop],  lpattern(dash)) /*(lfit resid_hem635 resid_`depvar')*/ ///
(scatter resid_hem635 resid_`depvar' [aweight=pop], msymbol(Oh) mcolor(blue)), ///
`legend' xlabel(`xscale_`depvar'', labsize(large)) ylabel(-1(1)1, labsize(large)) ///
xtitle("`xtitle_`depvar''", size(large)) ///
graphr(c(white) lc(white)) xsize(6) ///
ytitle("residuals: mean hemoglobin (gm/dL)", size(large)) name(two_`depvar', replace)

graph export "Results`c(dirsep)'Figures`c(dirsep)'Intl_`depvar'_controls_35.pdf", replace
/*
twoway (lfit resid_hem659 resid_`depvar' [aweight=pop],  lpattern(dash)) /*(lfit resid_hem659 resid_`depvar')*/ ///
(scatter resid_hem659 resid_`depvar' [aweight=pop], msymbol(Oh) mcolor(blue)), ///
legend(off) xlabel(`xscale_`depvar'', labsize(large)) ylabel(-1(1)1, labsize(large)) ///
xtitle("`xtitle_`depvar''", size(large)) ///
graphr(c(white) lc(white)) xsize(6) ///
ytitle("residuals: mean hemoglobin (gm/dL)", size(large)) name(four_`depvar', replace)

graph export "Results`c(dirsep)'Figures`c(dirsep)'Intl_`depvar'_controls_59.pdf", replace
*/
}


/*******************************************************
Graph - Food Controls
*******************************************************/
//kindsoffood_dm animalprotein_dm fruitveg_dm 

*---Gen residuals of OD and Hemo

foreach var in hem635 hem659 no_toilet lnodpersqkm{

	qui cap drop resid_`var'
	qui reg `var' kindsoffood animalprotein fruitveg [aweight=pop] if foodsample==1
	qui predict resid_`var', residuals

	qui cap drop resid2_`var'
	qui reg `var'  kindsoffood animalprotein fruitveg malaria  rgdpl [aweight=pop]  if foodsample==1
	qui predict resid2_`var', residuals
	
}

//get R2
foreach depvar in no_toilet lnodpersqkm{
	reg resid2_hem635 resid2_`depvar' [aweight=pop]
	//reg hem659 `depvar' [aweight=pop]	
}


local xtitle_no_toilet = "residuals: fraction of households practicing open defecation"
local xtitle_lnodpersqkm = "residuals: ln open defecation per square km"

local xscale_no_toilet = "-.5(.25).5"
local xscale_lnodpersqkm = "-5(2.5)2.5"

foreach depvar in no_toilet lnodpersqkm{

	reg resid2_hem635 resid2_`depvar' [aweight=pop] if foodsample==1,
	local r2 = e(r2)
	di `r2'
	local showR2 = trim("`: display %10.2f `r2''")
	local legend = `"legend(on order(- `"R2: `showR2'"') bplacement(nwest) ring(0) region(lwidth(none)))"'
/*
twoway (lfit resid_hem635 resid_`depvar' [aweight=pop] if foodsample==1,  lpattern(dash)) /*(lfit resid_hem635 resid_`depvar')*/ ///
(scatter resid_hem635 resid_`depvar' [aweight=pop] if foodsample==1, msymbol(Oh) mcolor(blue)), ///
xlabel(`xscale_`depvar'', labsize(large)) ylabel(-1(1)1, labsize(large)) ///
xtitle("`xtitle_`depvar''", size(large)) ///
graphr(c(white) lc(white)) xsize(6) ///
ytitle("residuals: mean hemoglobin (gm/dL)", size(large)) name(one_`depvar', replace) `legend'

graph export "Results`c(dirsep)'Figures`c(dirsep)'Intl_`depvar'_food_35.pdf", replace


twoway (lfit resid_hem659 resid_`depvar' [aweight=pop] if foodsample==1,  lpattern(dash)) /*(lfit resid_hem659 resid_`depvar')*/ ///
(scatter resid_hem659 resid_`depvar' [aweight=pop] if foodsample==1, msymbol(Oh) mcolor(blue)), ///
legend(off) xlabel(`xscale_`depvar'', labsize(large)) ylabel(-1(1)1, labsize(large)) ///
xtitle("`xtitle_`depvar''", size(large)) ///
graphr(c(white) lc(white)) xsize(6) ///
ytitle("residuals: mean hemoglobin (gm/dL)", size(large)) name(two_`depvar', replace)

graph export "Results`c(dirsep)'Figures`c(dirsep)'Intl_`depvar'_food_59.pdf", replace
*/

/* Make Panel E (three_no_toilet) Make Panel F (three_lnodpersqkm) */	

twoway (lfit resid2_hem635 resid2_`depvar' [aweight=pop] if foodsample==1,  lpattern(dash)) /*(lfit resid_hem635 resid_`depvar')*/ ///
(scatter resid2_hem635 resid2_`depvar' [aweight=pop] if foodsample==1, msymbol(Oh) mcolor(blue)), ///
`legend' xlabel(`xscale_`depvar'', labsize(large)) ylabel(-1(1)1, labsize(large)) ///
xtitle("`xtitle_`depvar''", size(large)) ///
graphr(c(white) lc(white)) xsize(6) ///
ytitle("residuals: mean hemoglobin (gm/dL)", size(large)) name(three_`depvar', replace)

graph export "Results`c(dirsep)'Figures`c(dirsep)'Intl_`depvar'_foodGDP_35.pdf", replace

/*
twoway (lfit resid2_hem659 resid2_`depvar' [aweight=pop] if foodsample==1,  lpattern(dash)) /*(lfit resid_hem659 resid_`depvar')*/ ///
(scatter resid2_hem659 resid2_`depvar' [aweight=pop] if foodsample==1, msymbol(Oh) mcolor(blue)), ///
legend(off) xlabel(`xscale_`depvar'', labsize(large)) ylabel(-1(1)1, labsize(large)) ///
xtitle("`xtitle_`depvar''", size(large)) ///
graphr(c(white) lc(white)) xsize(6) ///
ytitle("residuals: mean hemoglobin (gm/dL)", size(large)) name(four_`depvar', replace)

graph export "Results`c(dirsep)'Figures`c(dirsep)'Intl_`depvar'_foodGDP_59.pdf", replace
*/

}


/*******************************************************
Graph -  Malaria and food vars on x-axis
*******************************************************/

label var animalprotein "meat and eggs consumption, last 24 hrs"
label var fruitveg "fruit and vegetable consumption, last 24 hrs"
label var kindsoffood "dietary diversity, last 24 hrs"
label var malaria "malaria incidence"

foreach var in kindsoffood animalprotein plantprotein fruitveg dairy malaria{

	reg hem635 `var' [aweight=pop] if foodsample, robust
	local p = (2 * ttail(e(df_r), abs(_b[`var']/_se[`var'])))
	di `p'
	local showcoeff = trim("`: display %10.2f _b[`var']'")
	local Showcoeff = "`showcoeff'"
	local showp = trim("`: display %10.2f `p''")
	local Showp = "`showp'"
	
	local legend = `"legend(on order(- `"slope: `Showcoeff', p-value: `Showp'"') bplacement(nwest) ring(0) region(lwidth(none)))"'

twoway /*(lfit hem635 `var' [aweight=pop]) */ /*(lfit resid_hem635 resid_no_toilet)*/ ///
(scatter hem635 `var' [aweight=pop] if foodsample, msymbol(Oh) mcolor(blue)) ///
/* (scatter hem635 `var' [aweight=pop] if country=="Nepal", msymbol(Oh) mcolor(cranberry)) */ , ///
legend(off) xlabel(#4, labsize(large)) ylabel(#4, labsize(large))  ///
xtitle(, size(large)) ///
graphr(c(white) lc(white)) ///
ytitle("mean hemoglobin (gm/dL) in children", size(large)) name(`var', replace) ///
`legend'


graph export "Results`c(dirsep)'Figures`c(dirsep)'Intl_hemo_`var'_35.pdf", replace

}


foreach var in malaria{

	reg hem635 `var' [aweight=pop] , robust
	local p = (2 * ttail(e(df_r), abs(_b[`var']/_se[`var'])))
	di `p'
	local showcoeff = trim("`: display %10.2f _b[`var']'")
	local Showcoeff = "`showcoeff'"
	local showp = trim("`: display %10.2f `p''")
	local Showp = "`showp'"
	
	local legend = `"legend(on order(- `"slope: `Showcoeff', p-value: `Showp'"') bplacement(nwest) ring(0) region(lwidth(none)))"'

twoway /*(lfit hem635 `var' [aweight=pop]) */ /*(lfit resid_hem635 resid_no_toilet)*/ ///
(scatter hem635 `var' [aweight=pop] , msymbol(Oh) mcolor(blue)) ///
/* (scatter hem635 `var' [aweight=pop] if country=="Nepal", msymbol(Oh) mcolor(cranberry)) */ , ///
legend(off) xlabel(#4, labsize(large)) ylabel(#4, labsize(large))  ///
xtitle(, size(large)) ///
graphr(c(white) lc(white)) ///
ytitle("mean hemoglobin (gm/dL) in children", size(large)) name(`var', replace) ///
`legend'


graph export "Results`c(dirsep)'Figures`c(dirsep)'Intl_hemo_`var'_35.pdf", replace

}


/*******************************************************
Graph -  Malaria Controls only
*******************************************************/


foreach var in hem635 hem659 no_toilet{

	cap drop resid_`var'
	reg `var' malaria [aweight=pop]
	predict resid_`var', residuals
	
}

twoway (lfit resid_hem635 resid_no_toilet [aweight=pop]) /*(lfit resid_hem635 resid_no_toilet)*/ ///
(scatter resid_hem635 resid_no_toilet [aweight=pop], msymbol(Oh) mcolor(blue)), ///
legend(off) xlabel(-.4(.2).4, labsize(large)) ylabel(-2(1)2, labsize(large)) ///
xtitle("fraction of households practicing open defecation") ///
graphr(c(white) lc(white)) ///
ytitle("mean hemoglobin (gm/dL) in children") name(five, replace)

twoway (lfit resid_hem659 resid_no_toilet [aweight=pop]) /* (lfit resid_hem659 resid_no_toilet)*/ ///
(scatter resid_hem659 resid_no_toilet [aweight=pop], msymbol(Oh) mcolor(blue)), ///
legend(off) xlabel(-.4(.2).4, labsize(large)) ylabel(-2(1)2, labsize(large)) ///
xtitle("fraction of households practicing open defecation") ///
graphr(c(white) lc(white)) ///
ytitle("mean hemoglobin (gm/dL) in children") name(six, replace)

twoway (lfit hem635 malaria [aweight=pop]) /*(lfit resid_hem635 resid_no_toilet)*/ ///
(scatter hem635 malaria [aweight=pop], msymbol(Oh) mcolor(blue)), ///
legend(off) xlabel(-.4(.2).4, labsize(large))  ///
xtitle("malaria") ///
graphr(c(white) lc(white)) ///
ytitle("mean hemoglobin (gm/dL) in children") name(five, replace)


twoway (lfit hem635 malaria [aweight=pop]) /*(lfit resid_hem635 resid_no_toilet)*/ ///
(scatter hem635 malaria [aweight=pop], msymbol(Oh) mcolor(blue)), ///
legend(off) xlabel(-.4(.2).4, labsize(large))  ///
xtitle("malaria") ///
graphr(c(white) lc(white)) ///
ytitle("mean hemoglobin (gm/dL) in children") name(five, replace)


*Simple regression, unweighted.
reg hem635 no_toilet, cluster(country)
reg hem659 no_toilet, cluster(country)

*Simple regression, weighted by population.
reg hem635 no_toilet [aweight=pop], cluster(country)
reg hem659 no_toilet [aweight=pop], cluster(country)

*Control for GDP in that country year, weight by population.
reg hem635 no_toilet rgdpl [aweight=pop], cluster(country)
reg hem659 no_toilet rgdpl [aweight=pop], cluster(country)

*Interaction with population density, weight by population.
sum popdensity
replace popdensity = popdensity - r(mean)
cap gen notoiletXpopdensity = no_toilet*popdensity
reg hem635 no_toilet popdensity notoiletXpopdensity rgdpl [aweight=pop], cluster(country)
reg hem659 no_toilet popdensity notoiletXpopdensity rgdpl [aweight=pop], cluster(country)
*Seems like things load onto interaction of od and population density.

*Year fixed effects
reg hem635 no_toilet popdensity notoiletXpopdensity rgdpl i.year [aweight=pop], cluster(country)
reg hem659 no_toilet popdensity notoiletXpopdensity rgdpl i.year [aweight=pop], cluster(country)
*Does not hold up to it.

* other year fe specification
reg hem635 no_toilet rgdpl i.year [aweight=pop], cluster(country)
reg hem659 no_toilet rgdpl i.year [aweight=pop], cluster(country)
* holds up without population density control.

*****Country FEs.
cap egen countryid=group(country) 
reg hem635 no_toilet rgdpl i.countryid [aweight=pop], cluster(country)
* nope
reg hem635 no_toilet rgdpl i.countryid i.year [aweight=pop], cluster(country)
* nope

******What about log OD per square KM as an x-variable?
cap gen notoiletforlog = no_toilet 
cap replace notoiletforlog = notoiletforlog+.01 if notoiletforlog==0
cap gen opendefecators = notoiletforlog*pop
cap gen odpersqkm = opendefecators/landarea
cap gen lnodpersqkm = ln(odpersqkm)

egen regionid=group(region)
replace rgdpl = rgdpl/100

set more off
reg hem635 lnodpersqkm [aweight=pop], cluster(country)
est store one
reg hem635 lnodpersqkm malaria [aweight=pop], cluster(country)
est store two
reg hem635 lnodpersqkm malaria rgdpl [aweight=pop], cluster(country)
est store three
reg hem635 lnodpersqkm malaria rgdpl i.regionid [aweight=pop], cluster(country)
est store four
reg hem635 lnodpersqkm malaria rgdpl i.year [aweight=pop], cluster(country)
est store five
reg hem659 lnodpersqkm [aweight=pop], cluster(country)
est store six
reg hem659 lnodpersqkm malaria [aweight=pop], cluster(country)
est store seven
reg hem659 lnodpersqkm malaria rgdpl [aweight=pop], cluster(country)
est store eight
reg hem659 lnodpersqkm malaria rgdpl i.regionid [aweight=pop], cluster(country)
est store nine
reg hem659 lnodpersqkm malaria rgdpl i.year [aweight=pop], cluster(country)
est store ten
esttab one two three four five six seven eight nine ten using "tables\international_reg.csv", replace r2 keep (lnodpersqkm malaria rgdpl) se star(+ 0.1 * 0.05 ** 0.01 *** 0.001) compress  

set more off
reg hem635 no_toilet [aweight=pop], cluster(country)
est store one
reg hem635 no_toilet malaria [aweight=pop], cluster(country)
est store two
reg hem635 no_toilet malaria rgdpl [aweight=pop], cluster(country)
est store three
reg hem635 no_toilet malaria rgdpl i.regionid [aweight=pop], cluster(country)
est store four
reg hem635 no_toilet malaria rgdpl i.year [aweight=pop], cluster(country)
est store five
reg hem659 no_toilet [aweight=pop], cluster(country)
est store six
reg hem659 no_toilet malaria [aweight=pop], cluster(country)
est store seven
reg hem659 no_toilet malaria rgdpl [aweight=pop], cluster(country)
est store eight
reg hem659 no_toilet malaria rgdpl i.regionid [aweight=pop], cluster(country)
est store nine
reg hem659 no_toilet malaria rgdpl i.year [aweight=pop], cluster(country)
est store ten
esttab one two three four five six seven eight nine ten using "tables\international_reg_notoilet.csv", replace r2 keep (no_toilet malaria rgdpl) se star(+ 0.1 * 0.05 ** 0.01 *** 0.001) compress  

/*******************************************************
International regressions with food observations    
*******************************************************/

reg hem635 lnodpersqkm [aweight=pop], cluster(country)
est store food_odpop_1
reg hem635 lnodpersqkm kindsoffood_missing kindsoffood_dm animalprotein_missing animalprotein_dm fruitveg_missing fruitveg_dm [aweight=pop], cluster(country)
est store food_odpop_2
reg hem635 lnodpersqkm if kindsoffood_missing == 0 [aweight=pop], cluster(country)
est store food_odpop_3
reg hem635 lnodpersqkm kindsoffood_missing kindsoffood_dm animalprotein_missing animalprotein_dm fruitveg_missing fruitveg_dm if kindsoffood_missing == 0 [aweight=pop], cluster(country) 
est store food_odpop_4
reg hem635 lnodpersqkm kindsoffood_missing kindsoffood_dm animalprotein_missing animalprotein_dm fruitveg_missing fruitveg_dm malaria rgdpl if kindsoffood_missing == 0 [aweight=pop], cluster(country) 
est store food_odpop_5


reg hem635 no_toilet [aweight=pop], cluster(country)
est store food_od_1
reg hem635 no_toilet kindsoffood_missing kindsoffood_dm animalprotein_missing animalprotein_dm fruitveg_missing fruitveg_dm [aweight=pop], cluster(country)
est store food_od_2
reg hem635 no_toilet if kindsoffood_missing == 0 [aweight=pop], cluster(country)
est store food_od_3
reg hem635 no_toilet kindsoffood_missing kindsoffood_dm animalprotein_missing animalprotein_dm fruitveg_missing fruitveg_dm if kindsoffood_missing == 0 [aweight=pop], cluster(country) 
est store food_od_4
reg hem635 no_toilet kindsoffood_missing kindsoffood_dm animalprotein_missing animalprotein_dm fruitveg_missing fruitveg_dm malaria rgdpl if kindsoffood_missing == 0 [aweight=pop], cluster(country) 
est store food_od_5

esttab food_odpop_1 food_odpop_2 food_odpop_3 food_odpop_4 food_odpop_5 using "tables\international_reg_food_odpop.csv", replace r2 keep (lnodpersqkm kindsoffood_dm animalprotein_dm fruitveg_dm malaria rgdpl) se star(+ 0.1 * 0.05 ** 0.01 *** 0.001) compress  
esttab food_od_1 food_od_2 food_od_3 food_od_4 food_od_5 using "tables\international_reg_food_od.csv", replace r2 keep (no_toilet kindsoffood_dm animalprotein_dm fruitveg_dm malaria rgdpl) se star(+ 0.1 * 0.05 ** 0.01 *** 0.001) compress  
