# Supplementary material for: Sanitation, Disease Externalities and Anaemia: Evidence From Nepal
Source: Econ J (London). 2017 Aug 7;128(611):1395–432. doi: 10.1111/ecoj.12491 (PMC6001781; doi:10.1111/ecoj.12491)
Supplement: Supplementary file 1 — Data S1. [file ECOJ-128-1395-s001.zip › replication files/international replication files readme.txt]

README on international do file
********************************************************

A. Introduction and purpose

The purpose of this do file is to produce the international results in Figure 1 of the paper.

Figure 1 has six sub-panels, labeled A through F.  These are searchable in this do file as, for example "Make Panel A", "Make Panel B"...

Although not reported in the paper, for the reader's convenience and information we also include in this do file code to make regression tables corresponding to these figures and further robustness and specification checks of their conclusions.

This do file also produces the dietary graphs in Supplementary Appendix Figure 1A.


B. How to use this do file:

1. At the labeled spot in the first section of the do file, replace the directory with the directory path that you are using to replicate this result.
2. Have a subdirectory called "Data" which contains:
   a. inthemo_complete.dta
   b. malaria_incidence_2004.dta
   c. regions.dta
   d. food_int_anemia.dta
3. Have two subdirectoroies for results, named as follows:
   a. Results\Figures
   b. tables
   
So, for example, if you are using C:\anemia, you need:
* C:\anemia\Data  (containing those four dta files)
* C:\anemia\tables
* C:\anemia\Results\figures


C. Note on data construction and availability

All unprocessed DHS data are available free of charge on measuredhs.com. 

The construction of this international dataset is described in section A.1 of the Supplementary Appendix of the published paper.  To produce country-year level averages corresponding with DHS surveys we collapsed child-level data from birth recodes available at measuredhs.com in Stata using the collapse command, weighted by v005 to reflect the two-stage sampling of the DHS.

Some DHS survey rounds did not ask the food questions that we use to construct our measures; these are necessarily missing data in our intenational analysis.  We confirmed that the questions were not asked (rather than merely missing) by consulting the files for each survey.  For the reader's conveience, we tabulate this data unavailability in the attached Excel file "food not asked;" surveys are listed by their official DHS code.
