# Supplementary material for: Sanitation, Disease Externalities and Anaemia: Evidence From Nepal
Source: Econ J (London). 2017 Aug 7;128(611):1395–432. doi: 10.1111/ecoj.12491 (PMC6001781; doi:10.1111/ecoj.12491)
Supplement: Supplementary file 1 — Data S1. [file ECOJ-128-1395-s001.zip › replication files/Make2006data_EJFinal.do]

clear all
set more off

global DATARAW = "`c(dirsep)'Users`c(dirsep)'mlg2296`c(dirsep)'Dropbox`c(dirsep)'Anemia`c(dirsep)'Data`c(dirsep)'Raw"
global DATAOUT = "`c(dirsep)'Users`c(dirsep)'mlg2296`c(dirsep)'Dropbox`c(dirsep)'Anemia`c(dirsep)'Data"


/*******************************************************
Create Region25 means and merge back into data
Region25 = Urban X 13 Regions
********************************************************/

//household means from HH file
foreach level in "_psu" "_region25" "_region13"{

use "$DATARAW`c(dirsep)'NPHR51FL.dta", clear

	if "`level'" == "_psu"{
		local area = "hv001"
	}
	else if "`level'" == "_region25"{
		local area = "hv025 hv023"
	}
	else if "`level'" == "_region13"{
		local area = "hv023"
	}

	gen od`level' = hv205 == 31
	replace od`level' = . if hv205 >44
	gen elec`level' = hv206 == 1
	replace elec`level' = . if hv206>1
	gen pipedhome`level' =  hv201 ==11
	gen pipedyard`level' =  hv201 ==12

	gen improved`level' = (hv201!=32 & hv201!=42 & hv201!=43 & hv201!=61 & hv201!=71)
	ta hv201 improved`level'
	
	
	collapse (mean) od elec pipedh pipedy [pweight=hv005], by(`area')
	cap rename hv001 v001
	cap rename hv023 v023
	cap rename hv025 v025
	
	tempfile temp`level'
	save `temp`level'', replace
	
}


//Hemoglobin area means from other file
foreach level in "_psu" "_region25" "_region13"{

	use "$DATARAW`c(dirsep)'NPBR51FL.DTA", clear

	if "`level'" == "_psu"{
		local area = "v001"
	}
	else if "`level'" == "_region25"{
		local area = "v025 v023"
	}
	else if "`level'" == "_region13"{
		local area = "v023"
	}
	
	gen hemo`level' = hw53/10
	replace hemo`level' =. if hw53>200

	gen card`level' = (h1==1 | h1==2)
	replace card`level'=. if h1==.

	gen healthsay`level' = (v743a==1 | v743a==2)
	replace healthsay`level'=. if v743a==.

	collapse (mean) hemo card healthsay [pweight=v005], by(`area')
	
	tempfile temphemo`level'
	save `temphemo`level'', replace
}


use "$DATARAW`c(dirsep)'NPBR51FL.DTA", clear

foreach level in "_psu" "_region25" "_region13"{

	if "`level'" == "_psu"{
		local area = "v001"
	}
	else if "`level'" == "_region25"{
		local area = "v025 v023"
	}
	else if "`level'" == "_region13"{
		local area = "v023"
	}
	
	merge m:1 `area' using `temp`level''
	drop _merge
	merge m:1 `area' using `temphemo`level''
	drop _merge	
}

save "$DATAOUT`c(dirsep)'Nepal2006EJ.dta", replace
