# Supplementary material for: Sanitation, Disease Externalities and Anaemia: Evidence From Nepal
Source: Econ J (London). 2017 Aug 7;128(611):1395–432. doi: 10.1111/ecoj.12491 (PMC6001781; doi:10.1111/ecoj.12491)
Supplement: Supplementary file 1 — Data S1. [file ECOJ-128-1395-s001.zip › replication files/MakeMap_EJFinal.do]

*---Set paths

set more off
set matsize 2000
clear

cap cd "/Users/mlg2296/Dropbox/Anemia"


/*******************************************************
SETUP map files - RUN JUST ONCE
********************************************************/
/*
//local source = "GADM"
local source = "HDX"

//----Take native shp files and convert to Stata

*shp2dta using "Data`c(dirsep)'Maps`c(dirsep)'NP_75DWGS84", database(NPdb-edit) coordinates(NPcoord) genid(regionDHS) replace 

//alternative sources of shapefiles
shp2dta using "Data`c(dirsep)'Maps`c(dirsep)'`source'`c(dirsep)'NPL_adm3", ///
	database(Data`c(dirsep)'Maps`c(dirsep)'NPdb_`source') coordinates(Data`c(dirsep)'Maps`c(dirsep)'NPcoord_`source') genid(id) replace 


//-----enter a crosswalk containing the district names and the dhsRegions
use "Data`c(dirsep)'Maps`c(dirsep)'NPdb_`source'.dta", clear

cap ren DISTRICT districtName

gen regionDHS = .

replace regionDHS = 101 if districtName=="Kailali"
replace regionDHS = 101 if districtName=="Kanchanpur"

replace regionDHS = 102 if districtName=="Baitadi"
replace regionDHS = 102 if districtName=="Dadeldhura"
replace regionDHS = 102 if districtName=="Doti"
replace regionDHS = 102 if districtName=="Achham"

replace regionDHS = 103 if districtName=="Darchula"
replace regionDHS = 103 if districtName=="Bajhang"
replace regionDHS = 103 if districtName=="Bajura"
replace regionDHS = 103 if districtName=="Humla"
replace regionDHS = 103 if districtName=="Mugu"
replace regionDHS = 103 if districtName=="Kalikot"
replace regionDHS = 103 if districtName=="Jumla"
replace regionDHS = 103 if districtName=="Dolpa"
replace regionDHS = 103 if districtName=="Mustang"
replace regionDHS = 103 if districtName=="Manang"

replace regionDHS = 201 if districtName=="Bardiya"
replace regionDHS = 201 if districtName=="Banke"
replace regionDHS = 201 if districtName=="Dang"

replace regionDHS = 202 if districtName=="Surkhet"
replace regionDHS = 202 if districtName=="Dailekh"
replace regionDHS = 202 if districtName=="Jajarkot"
replace regionDHS = 202 if districtName=="Rukum"
replace regionDHS = 202 if districtName=="Salyan"
replace regionDHS = 202 if districtName=="Rolpa"
replace regionDHS = 202 if districtName=="Pyuthan"

replace regionDHS = 301 if districtName=="Kapilbastu"
replace regionDHS = 301 if districtName=="Rupandehi"
replace regionDHS = 301 if districtName=="Nawalparasi"

replace regionDHS = 302 if districtName=="Myagdi"
replace regionDHS = 302 if districtName=="Baglung"
replace regionDHS = 302 if districtName=="Gulmi"
replace regionDHS = 302 if districtName=="Arghakhanchi"
replace regionDHS = 302 if districtName=="Kaski"
replace regionDHS = 302 if districtName=="Lamjung"
replace regionDHS = 302 if districtName=="Parbat"
replace regionDHS = 302 if districtName=="Syangja"
replace regionDHS = 302 if districtName=="Palpa"
replace regionDHS = 302 if districtName=="Tanahu"
replace regionDHS = 302 if districtName=="Gorkha"

replace regionDHS = 401 if districtName=="Chitawan"
replace regionDHS = 401 if districtName=="Parsa"
replace regionDHS = 401 if districtName=="Bara"
replace regionDHS = 401 if districtName=="Rautahat"
replace regionDHS = 401 if districtName=="Sarlahi"
replace regionDHS = 401 if districtName=="Mahottari"
replace regionDHS = 401 if districtName=="Dhanusha"

replace regionDHS = 402 if districtName=="Dhading"
replace regionDHS = 402 if districtName=="Nuwakot"
replace regionDHS = 402 if districtName=="Makawanpur"
replace regionDHS = 402 if districtName=="Kathmandu"
replace regionDHS = 402 if districtName=="Bhaktapur"
replace regionDHS = 402 if districtName=="Lalitpur"
replace regionDHS = 402 if districtName=="Kabhrepalanchok"
replace regionDHS = 402 if districtName=="Sindhuli"
replace regionDHS = 402 if districtName=="Ramechhap"

replace regionDHS = 403 if districtName=="Rasuwa"
replace regionDHS = 403 if districtName=="Sindhupalchok"
replace regionDHS = 403 if districtName=="Dolakha"

replace regionDHS = 501 if districtName=="Siraha"
replace regionDHS = 501 if districtName=="Saptari"
replace regionDHS = 501 if districtName=="Sunsari"
replace regionDHS = 501 if districtName=="Morang"
replace regionDHS = 501 if districtName=="Jhapa"

replace regionDHS = 502 if districtName=="Okhaldhunga"
replace regionDHS = 502 if districtName=="Khotang"
replace regionDHS = 502 if districtName=="Bhojpur"
replace regionDHS = 502 if districtName=="Udayapur"
replace regionDHS = 502 if districtName=="Dhankuta"
replace regionDHS = 502 if districtName=="Terhathum"
replace regionDHS = 502 if districtName=="Panchthar"
replace regionDHS = 502 if districtName=="Ilam"

replace regionDHS = 503 if districtName=="Solukhumbu"
replace regionDHS = 503 if districtName=="Sankhuwasabha"
replace regionDHS = 503 if districtName=="Taplejung"

keep id regionDHS districtName
save "Data`c(dirsep)'Maps`c(dirsep)'RegionCrosswalk_`source'.dta", replace

//-----Merge polygons within regionDHS categories
mergepoly id using "Data`c(dirsep)'Maps`c(dirsep)'NPcoord_`source'.dta", by(regionDHS) coor("Data`c(dirsep)'Maps`c(dirsep)'zone_coor_`source'.dta") replace

//test
preserve
use "Data`c(dirsep)'Maps`c(dirsep)'zone_coor_HDX.dta",clear
line _Y _X, lwidth(vvthin) cmissing(n) name(test1, replace)
forvalues i=1(1)13{
	line _Y _X if _ID==`i', lwidth(vvthin) cmissing(n) name(testa`i', replace)
}
restore

//-----Test the merge
gen ones = _n
spmap ones using "Data`c(dirsep)'Maps`c(dirsep)'zone_coor_HDX.dta", ///
		id(id) clnumber(2) legend(off) ///
		clmethod(quantile) fcolor(RdYlGn)
drop ones

//-----Expand the set of regions by interacting with year and urban

use "Data`c(dirsep)'Maps`c(dirsep)'RegionCrosswalk_`source'.dta", clear
gen urban=1
append using "Data`c(dirsep)'Maps`c(dirsep)'RegionCrosswalk_`source'.dta",
replace urban=0 if urban==.
keep regionDHS urban
save "Data`c(dirsep)'Maps`c(dirsep)'MapCrosswalkUrban.dta", replace

gen year=2006
append using "Data`c(dirsep)'Maps`c(dirsep)'MapCrosswalkUrban.dta",
replace year=2011 if year==.
keep regionDHS urban year
save "Data`c(dirsep)'Maps`c(dirsep)'MapCrosswalkUrbanYr.dta", replace
*/


/*******************************************************
Make vars
********************************************************/


use "Data`c(dirsep)'NepalPanelEJ.dta", clear

//cap drop _merge
//merge m:m regionDHS urban year using "Data`c(dirsep)'Maps`c(dirsep)'MapCrosswalkUrbanYr.dta", gen(merge_mapCrosswalk)

ta region25 if urban==1 & year==2006, summ(od_region25) mis
ta region25 if urban==0 & year==2006, summ(od_region25) mis
ta region25 if urban==1 & year==2011, summ(od_region25) mis
ta region25 if urban==0 & year==2011, summ(od_region25) mis

cap drop rural
gen rural = 1-urban

//the mergepoly command above generates IDs that correspond to these values

gen _ID = .
replace _ID=1  if regionDHS==101
replace _ID=2  if regionDHS==102
replace _ID=3  if regionDHS==103
replace _ID=4  if regionDHS==201
replace _ID=5  if regionDHS==202
replace _ID=6  if regionDHS==301
replace _ID=7  if regionDHS==302
replace _ID=8  if regionDHS==401
replace _ID=9  if regionDHS==402
replace _ID=10 if regionDHS==403
replace _ID=11 if regionDHS==501
replace _ID=12 if regionDHS==502
replace _ID=13 if regionDHS==503

/*******************************************************
Tags
********************************************************/

//keep one obs per region25Xyear
cap drop tag
egen tag = tag(region25 year)
count if tag
keep if tag
drop tag

//tag one obs per region25
cap drop tag25
egen tag25 = tag(region25)

/*******************************************************
2006 and 2011 Levels Maps
********************************************************/
/*
gen inverse = 1-od_region25

foreach urb in urban rural{
	spmap od_region25 if `urb'==1 & year==2011 using "Data`c(dirsep)'Maps`c(dirsep)'NPcoord.dta", ///
		id(id) clnumber(8)  ///
		clmethod(custom) clbreaks(0 .05 .25 .30 .35 .40 .45 .6 .65 .7 .8) fcolor(RdYlGn) name(`urb'2006, replace)
}	
*/
//		mosize(thick) osize(thick) ndsize(none) ocolor(white) mocolor(white) ndocolor(white) mfcolor(white)

/*******************************************************
Changes 2001 minus 2006
********************************************************/

*----Create a missing obs for the urban areas, rather than no observations. This allows plotting a null on the map.

expand 2 if regionDHS==103, generate(expanded)
replace region25 = 1000+region25 	if expanded==1
replace urban = 1 					if expanded==1
replace rural = 0 					if expanded==1
replace change_od_region25=. 		if expanded==1

cap drop change_san_region25
gen change_san_region25 = - change_od_region25

/*******************************************************
Maps
********************************************************/

foreach urb in urban rural{

	spmap change_san_region25 if `urb'==1 & tag25==1 using "Data`c(dirsep)'Maps`c(dirsep)'zone_coor_HDX.dta", ///
		id(_ID) clnumber(12) legend(off)  ///
		/*clmethod(custom)  clbreaks(-.10 0 .05 .10 .15 .20 .25 .30 .35) */ ///
		clmethod(custom)  clbreaks(-.075 0 .05 .10 .125 .15 .175 .20 .25 .30 .35) ///
		fcolor(RdYlGn) name(`urb'2006, replace)
	
		*graph export "Results`c(dirsep)'Maps`c(dirsep)'Change`urb'.png", replace
		//graph export "Results`c(dirsep)'Maps`c(dirsep)'Change`urb'.pdf", replace
}	
	//Print legend
	spmap change_san_region25 if urban==1 & tag25==1 using "Data`c(dirsep)'Maps`c(dirsep)'zone_coor_HDX.dta", ///
		id(_ID) clnumber(12) ///
		/*clmethod(custom)  clbreaks(-.10 0 .05 .10 .15 .20 .25 .30 .35) */ ///
		clmethod(custom)  clbreaks(-.075 0.00 .050 .100 .125 .150 .175 .200 .250 .300 .350) ///
		fcolor(RdYlGn) name(legend, replace)
		*graph export "Results`c(dirsep)'Maps`c(dirsep)'LegendRaw.pdf", replace	
		*graph export "Results`c(dirsep)'Maps`c(dirsep)'LegendRaw.png", replace	
/*

rural values of change san
regionDHS	change_san_region25
403	-.0596119
502	-.0408812
201	.036317
102	.0432925
302	.1088511
503	.1194205
402	.140669
101	.1515456
401	.2433112
202	.2522698
301	.2789324
103	.3062003
501	.3110645
urban values of change san
regionDHS	change_san_region25
402	-.0117878
302	.0105928
503	.107746
403	.1084608
102	.1148947
501	.1389098
101	.1437593
502	.1640977
401	.1699743
201	.1762808
202	.1770754
301	.2188308


*/


/*******************************************************
Scatter: Levels predict changes


/*******************************************************
Identifying Variation
FIGURE 3
********************************************************/

	
********************************************************/


twoway (scatter change_od_region25 od_region25_2006  if tag25==1 & urban, msymbol(o) msize(*2.5)) ///
	/*(scatter change_od_region25 od_region25_2006  if tag25==1 & !urban, msymbol(oh) mcolor(red) msize(*2.5)) */ ///
	/* (lfit change_od_region25 od_region25_2006  if tag25==1 & urban) */ , ///
	ytitle("Change in OD, 2006 to 2011", size(medlarge)) xtitle("Level OD in 2006", size(medlarge)) ///
	legend(off)  graphr(c(white) lc(white)) ///
	ylabel(-.3(.1).1, labsize(medlarge)) xlabel(0(.2).8, labsize(medlarge)) ///
	name(urbanOD, replace)

*graph export "Results`c(dirsep)'DeltaUrbanScatter.pdf", replace
	
twoway (scatter change_od_region25 od_region25_2006  if tag25==1 & !urban, msymbol(o) msize(*2.5)) ///
	/* (lfit change_od_region25 od_region25_2006  if tag25==1 & !urban) */, ///
	ytitle("Change in OD, 2006 to 2011", size(medlarge)) xtitle("Level OD in 2006", size(medlarge)) ///
	legend(off)  graphr(c(white) lc(white)) ///
	ylabel(-.3(.1).1, labsize(medlarge)) xlabel(0(.2).8, labsize(medlarge)) ///
	name(ruralOD, replace)
	
*graph export "Results`c(dirsep)'DeltaRuralScatter.pdf", replace


*-----Alt labeling

twoway (scatter change_od_region25 od_region25_2006  if tag25==1 & urban, msymbol(o) msize(*2.5)) ///
	/*(scatter change_od_region25 od_region25_2006  if tag25==1 & !urban, msymbol(oh) mcolor(red) msize(*2.5)) */ ///
	(lfit change_od_region25 od_region25_2006  if tag25==1 & urban, lcolor(gray) lpattern(dash)) , ///
	ytitle("Chang in OD: 2006 to 2011", size(medlarge)) xtitle("Region-Specific Exposure (OD{subscript:2006})", size(medlarge)) ///
	legend(off)  graphr(c(white) lc(white)) ///
	ylabel(-.3(.1).1, labsize(medlarge)) yscale(range(-.32, .11)) xscale(range(0, .84)) xlabel(0(.2).8, labsize(medlarge)) ///
	name(urbanOD, replace)

*graph export "Results`c(dirsep)'DeltaUrbanScatter-b.pdf", replace
	
twoway (scatter change_od_region25 od_region25_2006  if tag25==1 & !urban, msymbol(o) msize(*2.5)) ///
	(lfit change_od_region25 od_region25_2006  if tag25==1 & !urban, lcolor(gray) lpattern(dash)) , ///
	ytitle("Chang in OD: 2006 to 2011", size(medlarge)) xtitle("Region-Specific Exposure (OD{subscript:2006})", size(medlarge)) ///
	legend(off)  graphr(c(white) lc(white)) ///
	ylabel(-.3(.1).1, labsize(medlarge)) yscale(range(-.32, .11))  xscale(range(0, .84)) xlabel(0(.2).8, labsize(medlarge)) ///
	name(ruralOD, replace)
	
*graph export "Results`c(dirsep)'DeltaRuralScatter-b.pdf", replace
