# Supplementary material for: Sanitation, Disease Externalities and Anaemia: Evidence From Nepal
Source: Econ J (London). 2017 Aug 7;128(611):1395–432. doi: 10.1111/ecoj.12491 (PMC6001781; doi:10.1111/ecoj.12491)
Supplement: Supplementary file 1 — Data S1. [file ECOJ-128-1395-s001.zip › replication files/Merge2006_2011_MakeVars_EJFinal.do]

*---Set paths

set more off
*set matsize 2000
clear

*SET PATHS HERE
*cap cd "/Users/mlg2296/Dropbox/Anemia"
cap cd "/Users/Diane/Dropbox/Anemia"


/*******************************************************
Make a 25 category region listing for later merging
********************************************************/

use "Data`c(dirsep)'Nepal2006EJ.dta", clear
append using  "Data`c(dirsep)'Nepal2011EJ.dta", gen(nepal2011)

//mountain = 3 for last digit, hill==2, terai==1
gen regionDHS = .
replace regionDHS = 503 if v023==1
replace regionDHS = 403 if v023==2
replace regionDHS = 103 if v023==3

replace regionDHS = 502 if v023==4
replace regionDHS = 402 if v023==5
replace regionDHS = 302 if v023==6
replace regionDHS = 202 if v023==7
replace regionDHS = 102 if v023==8

replace regionDHS = 501 if v023==9
replace regionDHS = 401 if v023==10
replace regionDHS = 301 if v023==11
replace regionDHS = 201 if v023==12
replace regionDHS = 101 if v023==13

gen urban=(v025==1)

gen region25=regionDHS
replace region25=regionDHS + 1000 if urban==1

*Create a dataset with regionDHS, region25, and v023 X urban for later merging.
keep regionDHS region25 v023 urban
duplicates drop
*save "Data/RegionListing.dta", replace


/*******************************************************
Make Vars
********************************************************/

use "Data`c(dirsep)'Nepal2006.dta", clear
append using  "Data`c(dirsep)'Nepal2011.dta", gen(nepal2011)

gen year = 2011 if nepal2011
replace year = 2006 if !nepal2011


gen ageyears = b8
gen months_missing = hw1==.

*----Trim vars

*Hemo
replace hw53 = hw53/10
replace hw53=. if hw53>20
gen hemo = hw53
gen hemo_missing = hemo==.

ta months_missing, summ(hemo_missing)
ta months_missing hemo_missing if ageyears<5 & year==2006
ta months_missing hemo_missing if ageyears<5 & year==2011


ta b8 if year==2011 & b8<6, summ(months_missing) 
ta b8 if year==2006 & b8<6, summ(months_missing) 
ta b8 if year==2011 & b8<6, summ(hemo_missing) 
ta b8 if year==2006 & b8<6, summ(hemo_missing) 

*keep if hw53!=.

*Ht/age WHO
replace hw70= hw70/100
replace hw70=. if hw70>6 | hw70<-6


*-----Make Vars

tab b4
gen male = b4 ==1
gen urban = v025==1

gen agemonths = hw1

gen bf = 0
replace bf = 1 if m4 == 95
replace bf = . if m4>95

gen childage = hw1>=6 & hw1<=60
count if childage

*Medicines

tab h42, m
gen ironpills2 = h42 == 1
label var ironpills2 "missing==0"

tab h43, m
gen parasitemeds = h43 ==1


*-----Food

*Minimum dietary diversity.
*Definition: For ages 6+ months, the child is fed food from four or more food groups the day before.
//versions with the "2" extension replace missings with zeros


gen starch = 0 if (v414e ==0 | v414f == 0 | v414w==0) & nepal2011==1
replace starch = 0 if (v414e ==0 | v414f == 0 | v412a==0 | v412b==0) & nepal2011==0
replace starch = 1 if (v414e ==1 | v414f == 1 | v414w==1) & nepal2011==1
replace starch = 1 if (v414e ==1 | v414f == 1 | v412a==1 | v412b==1) & nepal2011==0
* Baby cereal is v414w in 2011, and v412a (fortified cereal) and v412b (other porridge/gruel) in 2006

gen plantprotein = 0 if v414o ==0 
replace plantprotein = 1 if v414o ==1 

gen animalprotein=0 if v414g==0 | v414h==0 | v414m==0 | v414n ==0 
replace animalprotein = 1 if v414g==1 | v414h==1 | v414m==1 | v414n ==1 

ta animalprotein, mis

gen fruitveg = 0 if v414i==0 | v414j==0 | v414k==0 | v414l ==0
replace fruitveg = 1 if v414i==1 | v414j==1 | v414k==1 | v414l ==1

gen dairy =0 if (v414p==0 | v414v==0) & nepal2011==1
replace dairy = 0 if (v414p==0) & nepal2011==0
replace dairy = 1 if (v414p==1 | v414v==1) & nepal2011==1
replace dairy = 1 if (v414p==1) & nepal2011==0
* 2011 has yogurt as v414v, 2006 does not


foreach var in starch plantprotein fruitveg animalprotein dairy{
	replace `var' = . if !childage 
}

gen kindsoffood = 0

foreach var in starch plantprotein fruitveg animalprotein dairy  {
replace kindsoffood = kindsoffood + 1 if `var'==1
} 

foreach var in starch plantprotein fruitveg animalprotein dairy  {
replace kindsoffood = . if `var' == .
} 


*-----Meals

tab m39, m
gen nummeals = m39
*replace nummeals = 0 if nummeals == .
replace nummeals = . if m39 >=8 & m39!=.

gen meals_cat = nummeals
replace meals_cat = 99 if nummeals==.

gen meals_3plus = (nummeal>=3) if nummeals~=. 
gen meals_4plus = (nummeal>=4) if nummeals~=.


*-----Moms

*this applies to during pregnancy
gen momiron = m45==1
replace momiron = . if m45>1
replace momiron=0 if m46==0

*-----PSU and region Vars

merge m:m v023 urban using "Data/RegionListing.dta", gen(merge_regionMatch)  assert(3)

gen psu = year*10000 + v001

foreach var in hemo od elec pipedhome pipedyard improved dirtfloor card{
	foreach stub in region25 psu{
	
		cap drop temp*
		gen temp1 = `var'_`stub' if year==2006
		egen `var'_`stub'_2006 = max(temp1), by(`stub') 

		cap drop temp*
		gen temp1 = `var'_`stub' if year==2011
		egen `var'_`stub'_2011 = max(temp1), by(`stub') 

		gen change_`var'_`stub' = `var'_`stub'_2011 - `var'_`stub'_2006

	}
}

*----Economic Status Controls

gen radio = (v120==1)
gen elec = (v119==1)
gen tv = (v121==1)
gen fridge = (v122==1)
gen bike = (v123==1)
gen motor = (v124==1)

gen floor_cat = v127
replace floor_cat = 1 if v127==22 | v127==31 | v127==32 | v127==33 | v127==96 
replace floor_cat = . if v127>=97

gen wall_cat = v128
replace wall_cat = 1 if v128==21 | v128==22 | v128==23 | v128==25 | v128==96 
replace wall_cat = . if v128>=97

gen roof_cat = v129
replace roof_cat = 1 if v129==11 | v129==23 | v129==24 
replace roof_cat = 2 if v129==32 | v129==33 | v129==36 | v129==96
replace roof_cat = . if v129>=97

gen momed_cat4 = v106
replace momed_cat4 = . if v106>3

gen momsomeed = v106>0 & v106<5

gen literate = v155==1|v155==2

*----Water

gen pipedhomeself = (v113==11)
gen pipedyardself = (v113==12)
gen publicwellself = (v113==13)

gen improved = (v113!=32 & v113!=42 & v113!=43 & v113!=61 & v113!=71)
ta v113 improved


*----Other

gen religion = v130

*Separate out own toilet
gen owntoilet = v116!=31
replace owntoilet = . if v116 ==99

gen odself = 1-owntoilet
gen sanitationself = 1-odself

gen improvedself = improved

egen cluster = group(v001 year)

gen someed = v106>=1
replace someed=. if v106==8

gen elecself = (v119==1)

gen rural = 1-urban

gen anemia_lo = hemo<11
replace anemia_lo =. if hemo==.

gen anemia_mod = hemo<10
replace anemia_mod =. if hemo==.

gen anemia_sev = hemo<7
replace anemia_sev =. if hemo==.


save "Data`c(dirsep)'NepalPanelEJ.dta", replace
