# Supplementary material for: Sanitation, Disease Externalities and Anaemia: Evidence From Nepal
Source: Econ J (London). 2017 Aug 7;128(611):1395–432. doi: 10.1111/ecoj.12491 (PMC6001781; doi:10.1111/ecoj.12491)
Supplement: Supplementary file 1 — Data S1. [file ECOJ-128-1395-s001.zip › replication files/Readme_EJ.do]

/*

Readme file for 

"Sanitation, Disease Externalities, and Anemia: Evidence From Nepal" 
by Geruso, Coffey an Spears

v2016-12-24


Data Files: For the main Nepal analysis, first download the 2006 and 2011 Nepal DHS data from MeasureDHS

Analysis Files: Run do files in this order:

Make2006data_EJFinal.do
Make2011data_EJFinal.do
Merge2006_2011_MakeVars_EJFinal.do
Regressions_EJFinal.do
MakeMap_EJFinal.do


*/
