# Supplementary material for: Sanitation, Disease Externalities and Anaemia: Evidence From Nepal
Source: Econ J (London). 2017 Aug 7;128(611):1395–432. doi: 10.1111/ecoj.12491 (PMC6001781; doi:10.1111/ecoj.12491)
Supplement: Supplementary file 1 — Data S1. [file ECOJ-128-1395-s001.zip › replication files/Regressions_EJFinal.do]

*---Set paths

set more off
*set matsize 2000
clear

cap cd "/Users/mlg2296/Dropbox/Anemia"
cap cd "/Users/Diane/Dropbox/Anemia"


use "Data`c(dirsep)'NepalPanelEJ.dta", clear


/*******************************************************
Additional Vars
********************************************************/

gen post = year==2011

gen exposure = od_region25_2006

cap drop postXexp
gen postXexp = od_region25_2006*post

cap drop urbXexp
gen urbXexp = urban*exposure

gen ones = 1
egen regionsize = total(ones), by(region25)

gen cardself = (h1==1 | h1==2)

ta meals_cat, gen(meals_)


/*******************************************************
Globally Define controlset,
Globally Define winsorizing/trimming
********************************************************/

global base = "i.religion i.year i.male##i.hw1"
global region = "elec_region25 pipedhome_region25 pipedyard_region25"
global momed = "i.momed_cat4 literate"
global econ  = "radio tv fridge bike motor elec i.floor_cat i.wall_cat i.roof_cat"
global food = "fruitveg animalprotein meals_2-meals_9 kindsoffood"
global meds = "parasitemeds"

gen full=1

/*******************************************************
Sample Definitions
********************************************************/

qui reg hemo $region $base $momed $econ $meds odself if hw1>=6 & hw1<=59

cap drop tag
gen tag = e(sample)==1
count if tag
keep if tag==1
drop tag
count

qui reg hemo $region $base $momed $econ $meds $food odself if hw1>=6 & hw1<=59

cap drop foodsample
gen foodsample = e(sample)==1
count if foodsample

qui reg hemo $region $base $momed $econ $meds momiron odself if hw1>=6 & hw1<=59

cap drop ironsample
gen ironsample = e(sample)==1
count if ironsample


/*******************************************************
Summ Stats
********************************************************/

//for reporting number of clusters
egen PSUgroup = group(cluster)
summ PSUgroup, d


matrix S = J(22,4,.)
foreach group in 1 3{

	if `group'==1{
		local year =  "2006"
	}
	else if `group'==3{
		local year =  "2011"
	}
	
	local i = 1
	foreach var in hemo anemia_lo anemia_mod anemia_sev agemonths male odself sanitationself elecself improvedself cardself urban fruitveg animalprotein kindsoffood parasitemeds momsomeed literate momiron {	

		qui summ `var' if year==`year'
		local col1 = `group'  
		local col2 = `group' + 1
		matrix S[`i',`col1']= r(mean)
		matrix S[`i',`col2']= r(sd)
			
		local i = `i' + 1

	}
}

count if year==2006
matrix S[22,1]= r(N)
count if year==2011
matrix S[22,3]= r(N)

matrix list S
cap drop S*
svmat S

xmlsave S1 S2 S3 S4 using "Results`c(dirsep)'SummStatsEJ" in 1/22,  doctype(excel) replace

//for table notes
count if foodsample & year==2006
count if foodsample & year==2011


//APX version of the summary statistics table that does a momiron (no food) subsample

matrix S = J(22,4,.)
foreach group in 1 3{

	if `group'==1{
		local year =  "2006"
	}
	else if `group'==3{
		local year =  "2011"
	}
	
	local i = 1
	foreach var in hemo anemia_lo anemia_mod anemia_sev agemonths male odself sanitationself elecself improvedself cardself urban momsomeed literate parasitemeds momiron{	

		qui summ `var' if year==`year' & ironsample
		local col1 = `group'  
		local col2 = `group' + 1
		matrix S[`i',`col1']= r(mean)
		matrix S[`i',`col2']= r(sd)
			
		local i = `i' + 1

	}
}

count if year==2006 & ironsample
matrix S[22,1]= r(N)
count if year==2011 & ironsample
matrix S[22,3]= r(N)

matrix list S
cap drop S*
svmat S

xmlsave S1 S2 S3 S4 using "Results`c(dirsep)'SummStatsAPXIronEJ" in 1/22,  doctype(excel) replace


//Extended summary statistics table

matrix S = J(22,8,.)
foreach group in 1 3{

	if `group'==1{
		local year =  "2006"
	}
	else if `group'==3{
		local year =  "2011"
	}
	
	local i = 1
	foreach var in hemo anemia_lo anemia_mod anemia_sev agemonths male odself sanitationself elecself improvedself cardself urban momsomeed literate parasitemeds momiron fruitveg animalprotein kindsoffood{	

		qui summ `var' if year==`year'
		local col1 = `group'  
		local col2 = `group' + 1
		matrix S[`i',`col1']= r(mean)
		matrix S[`i',`col2']= r(sd)
			
		local i = `i' + 1

	}
}

count if year==2006
matrix S[22,1]= r(N)
count if year==2011
matrix S[22,3]= r(N)

foreach group in 5 7{

	if `group'==5{
		local year =  "2006"
	}
	else if `group'==7{
		local year =  "2011"
	}
	
	local i = 1
	foreach var in hemo anemia_lo anemia_mod anemia_sev agemonths male odself sanitationself elecself improvedself cardself urban momsomeed literate parasitemeds momiron fruitveg animalprotein kindsoffood {	

		qui summ `var' if year==`year' & foodsample
		local col1 = `group'  
		local col2 = `group' + 1
		matrix S[`i',`col1']= r(mean)
		matrix S[`i',`col2']= r(sd)
			
		local i = `i' + 1

	}
}

count if year==2006 & foodsample
matrix S[22,5]= r(N)
count if year==2011 & foodsample
matrix S[22,7]= r(N)

matrix list S
cap drop S*
svmat S

xmlsave S1 S2 S3 S4 S5 S6 S7 S8 using "Results`c(dirsep)'SummStatsExtendedEJ" in 1/22,  doctype(excel) replace

//for table notes
count if foodsample & year==2006
count if foodsample & year==2011


/*******************************************************
Main table (Table 2)
********************************************************/


//no region FEs
local set1a = "$base"
local set2apart1 = "$base $momed $econ"
local set2apart2 = "$meds $region"
local set2apart2b = "$meds $region $food"
//region FEs
local set1 = "$base i.region25"
local set2part1 = "$base i.region25 $momed $econ"
local set2part2 = "$meds $region"
local set2part2b = "$meds $food $region"

est clear
local i = 1
foreach sample in full{
	foreach yvar in hemo {
	
		cap drop sample
		gen sample = (`sample'==1)
		
		qui su `yvar' if sample==1
		local mean = r(mean)

		qui reg `yvar' od_region25 `set1a' if sample==1, cluster(cluster)
		est store ols_x`i'
		estadd local mean = `mean'

		qui reg `yvar' odself od_region25 `set1a' if sample==1, cluster(cluster)
		est store ols_y`i'
		estadd local mean = `mean'	
		
		qui reg `yvar' odself od_region25 `set2apart1' `set2apart2' if sample==1, cluster(cluster)
		est store ols_z`i'
		estadd local mean = `mean'			
				
		qui reg `yvar' od_region25 `set1' if sample==1, cluster(cluster)
		est store fe_x`i'
		estadd local mean = `mean'

		qui reg `yvar' odself od_region25 `set1' if sample==1, cluster(cluster)
		est store fe_y`i'
		estadd local mean = `mean'	
		
		qui reg `yvar' odself od_region25 `set2part1' `set2part2' if sample==1, cluster(cluster)
		est store fe_z`i'
		estadd local mean = `mean'	
	
		esttab ols_x`i' ols_y`i' ols_z`i' fe_x`i' fe_y`i' fe_z`i' , ///
			b(%9.2f) se(%9.2f) nocons nopar  ///
			mtitle("Cross" "Cross" "Cross" "D-in-D" "D-in-D" "D-in-D") ///
			keep(odself od_psu od_region25) order(odself od_psu od_region25) star(+ 0.10 * 0.05 ** .01)

		local i = `i' + 1
	}
}


/*******************************************************
APX version of main table that includes food and shows coeffs on food
(TABLE A6)
********************************************************/

//no region FEs
local set1a = "$base $food $meds "
local set2apart1 = "$base $momed $econ"
local set2apart2 = "$meds $region"
local set2apart2b = "$meds $region $food"
//region FEs
local set1 = "$base i.region25 $food $meds"
local set2part1 = "$base i.region25 $momed $econ "
local set2part2 = "$meds $region "
local set2part2b = "$meds $region $food"

est clear
forvalues i=1(1)1{
	local sample = "full"
	foreach yvar in hemo {
	
		cap drop sample
		gen sample = (`sample'==1 & foodsample==1)
		
		qui su `yvar' if sample==1
		local mean = r(mean)

		qui reg `yvar' od_region25 `set1a'  if sample==1, cluster(cluster)
		est store ols_x`i'
		estadd local mean = `mean'	

		qui reg `yvar' odself od_region25 `set2apart1' `set2apart2b'  if sample==1, cluster(cluster)
		est store ols_q`i'
		estadd local mean = `mean'
				
		qui reg `yvar' od_region25 `set1'  if sample==1, cluster(cluster)
		est store fe_x`i'
		estadd local mean = `mean'

		
		qui reg `yvar' odself od_region25 `set2part1' `set2part2b'  if sample==1, cluster(cluster)
		est store fe_q`i'
		estadd local mean = `mean'	

		esttab ols_x`i' ols_q`i' fe_x`i' fe_q`i' , ///
			b(%9.2f) se(%9.2f) nocons nopar  ///
			mtitle("Cross" "Cross" "D-in-D" "D-in-D" ) ///
			keep(odself od_psu od_region25 parasitemeds kindsoffood fruitveg animalprotein meals_2 meals_3 meals_4 meals_5 meals_6 meals_7 meals_8 ) ///
			order(odself od_psu od_region25 parasitemeds kindsoffood fruitveg animalprotein meals_2 meals_3 meals_4 meals_5 meals_6 meals_7 meals_8 ) star(+ 0.10 * 0.05 ** .01)

	}
}


//no region FEs
local set1a = "$base momiron $meds "
local set2apart1 = "$base $momed $econ momiron"
local set2apart2 = "$meds $region"
local set2apart2b = "$meds $region momiron"
//region FEs
local set1 = "$base i.region25 momiron $meds"
local set2part1 = "$base i.region25 $momed $econ momiron "
local set2part2 = "$meds $region "
local set2part2b = "$meds $region momiron"

est clear
forvalues i=1(1)1{
	local sample = "full"
	foreach yvar in hemo {
	
		cap drop sample
		gen sample = (`sample'==1  & ironsample==1)
		
		qui su `yvar' if sample==1
		local mean = r(mean)

		qui reg `yvar' od_region25 `set1a'  if sample==1, cluster(cluster)
		est store ols_x`i'
		estadd local mean = `mean'

		qui reg `yvar' odself od_region25 `set2apart1' `set2apart2b'  if sample==1, cluster(cluster)
		est store ols_q`i'
		estadd local mean = `mean'
				
		qui reg `yvar' od_region25 `set1'  if sample==1, cluster(cluster)
		est store fe_x`i'
		estadd local mean = `mean'	
		
		qui reg `yvar' odself od_region25 `set2part1' `set2part2b'  if sample==1, cluster(cluster)
		est store fe_q`i'
		estadd local mean = `mean'	

		esttab ols_x`i' ols_q`i' fe_x`i' fe_q`i' , ///
			b(%9.2f) se(%9.2f) nocons nopar  ///
			mtitle("Cross" "Cross" "D-in-D" "D-in-D" ) ///
			keep(odself od_psu od_region25 parasitemeds momiron ) ///
			order(odself od_psu od_region25 parasitemeds momiron) star(+ 0.10 * 0.05 ** .01)


	}
}


/*******************************************************
APX version of main Results Using Binary Measures of Anemia
TABLE A5
********************************************************/

//no region FEs
local set1a = "$base"
local set2apart1 = "$base $momed $econ"
local set2apart2 = "$meds $region"
local set2apart2b = "$meds $region $food"
//region FEs
local set1 = "$base i.region25"
local set2part1 = "$base i.region25 $momed $econ"
local set2part2 = "$meds $region"
local set2part2b = "$meds $food $region"

est clear
local i = 1
foreach sample in full{
	foreach yvar in  anemia_lo anemia_mod anemia_sev {
	
		cap drop sample
		gen sample = (`sample'==1)
		
		qui su `yvar' if sample==1
		local mean = r(mean)
		
		qui reg `yvar' odself od_region25 `set2apart1' `set2apart2' if sample==1, cluster(cluster)
		est store ols_z`i'
		estadd local mean = `mean'			
		
		qui reg `yvar' odself od_region25 `set2part1' `set2part2' if sample==1, cluster(cluster)
		est store fe_z`i'
		estadd local mean = `mean'	


		esttab ols_z`i' fe_z`i' , ///
			b(%9.2f) se(%9.2f) nocons nopar  ///
			mtitle("Cross" "D-in-D" "IV" "IV" "IV" ) ///
			keep(odself od_psu od_region25) order(odself od_psu od_region25) star(+ 0.10 * 0.05 ** .01)

		local i = `i' + 1
	}
}


/*******************************************************
IV APX Tables
TABLE A8
********************************************************/

//no region FEs
local set1a = "$base"
local set2apart1 = "$base $momed $econ"
local set2apart2 = "$meds $region"
local set2apart2b = "$meds $region $food"
//region FEs
local set1 = "$base i.region25"
local set2part1 = "$base i.region25 $momed $econ"
local set2part2 = "$meds $region"
local set2part2b = "$meds $food $region"

est clear
local i = 1
foreach sample in full{
	foreach yvar in hemo {
	
		cap drop sample
		gen sample = (`sample'==1)
		
		qui su `yvar' if sample==1
		local mean = r(mean)


		//First stage F-stat
		qui reg od_psu od_region25 `set1' if sample==1, cluster(cluster)
		test od_region25
		local fstat = r(F)
		
		qui ivregress 2sls `yvar' (od_psu=od_region25)  `set1' if sample==1 , cluster(cluster)
		est store iv_x1
		estadd local mean = `mean'
		estadd local Fstat = `fstat'

		//First stage F-stat
		qui reg od_psu od_region25 odself  `set1' if sample==1, cluster(cluster)
		test od_region25
		local fstat = r(F)
				
		qui ivregress 2sls `yvar' (od_psu=od_region25)  odself `set1' if sample==1	, cluster(cluster)
		est store iv_x2
		estadd local mean = `mean'
		estadd local Fstat = `fstat'

		//First stage F-stat
		qui reg od_psu od_region25  `set2part1' `set2part2' if sample==1, cluster(cluster)
		test od_region25
		local fstat = r(F)
				
		qui ivregress 2sls `yvar' (od_psu=od_region25) `set2part1' `set2part2' if sample==1	, cluster(cluster)
		est store iv_z1
		estadd local mean = `mean'
		estadd local Fstat = `fstat'	
		
		
		//First stage F-stat
		qui reg od_psu od_region25 odself  `set2part1' `set2part2' if sample==1, cluster(cluster)
		test od_region25
		local fstat = r(F)
				
		qui ivregress 2sls `yvar' (od_psu=od_region25) odself `set2part1' `set2part2' if sample==1	, cluster(cluster)
		est store iv_z2
		estadd local mean = `mean'
		estadd local Fstat = `fstat'	
			
		esttab iv_x1 iv_x2 iv_z1 iv_z2 , ///
			b(%9.2f) se(%9.2f) nocons nopar  ///
			mtitle("IV" "IV" ) ///
			keep(odself od_psu od_region25) order(odself od_psu od_region25) star(+ 0.10 * 0.05 ** .01)

		local i = `i' + 1
	}
}

/*******************************************************
First stage apx table
********************************************************/


//no region FEs
local set1a = "$base"
local set2apart1 = "$base $momed $econ"
local set2apart2 = "$meds $region"
local set2apart2b = "$meds $region $food"
//region FEs
local set1 = "$base i.region25"
local set2part1 = "$base i.region25 $momed $econ"
local set2part2 = "$meds $region"
local set2part2b = "$meds $food $region"


fvset base 1 male
fvset base 2006 year
fvset base 101 region25

est clear
local i = 1
foreach sample in full{
	foreach yvar in hemo {
	
		cap drop sample
		gen sample = (`sample'==1 & hemo~=.)
		
		qui su `yvar' if sample==1
		local mean = r(mean)

		//First stage F-stat
		qui reg od_psu od_region25 `set1' if sample==1, cluster(cluster)
		test od_region25
		local fstat = r(F)
		est store iv_x1
		estadd local mean = `mean'
		estadd local Fstat = `fstat'
		
		//First stage F-stat
		qui reg od_psu od_region25 odself  `set1' if sample==1, cluster(cluster)
		test od_region25
		local fstat = r(F)
		est store iv_x2
		estadd local mean = `mean'
		estadd local Fstat = `fstat'

		//First stage F-stat
		qui reg od_psu od_region25  `set2part1' `set2part2' if sample==1, cluster(cluster)
		test od_region25
		local fstat = r(F)
		est store iv_z1
		estadd local mean = `mean'
		estadd local Fstat = `fstat'	

		//First stage F-stat
		qui reg od_psu od_region25 odself  `set2part1' `set2part2' if sample==1, cluster(cluster)
		test od_region25
		local fstat = r(F)
		est store iv_z2
		estadd local mean = `mean'
		estadd local Fstat = `fstat'	
		
		
		esttab iv_x1 iv_x2 iv_z1 iv_z2, ///
			b(%9.2f) se(%9.2f) nocons nopar  ///
			mtitle( "IV" "IV" "IV" ) ///
			keep(odself od_region25) order(odself od_region25) star(+ 0.10 * 0.05 ** .01)

		local i = `i' + 1
	}
}


/*******************************************************
Using only the starting OD variation
Exposure Instrument
TABLE 3 AND TABLE A3
********************************************************/

//-----the spec here is an iv reg: hemo_change = (od_change = od_2006) 

cap drop tag
egen tag= tag(region25)

est clear
local i = 1
foreach sample in tag{
	foreach yvar in change_hemo_region25 {
	
		cap drop sample
		gen sample = (`sample'==1 & hemo~=.)
		
		qui su `yvar' if sample==1
		local mean = r(mean)


		qui reg change_hemo_region25 change_od_region25  if sample==1, r
		est store fe_x
		estadd local mean = `mean'

		//First stage F-stat
		qui reg change_od_region25 od_region25_2006 if sample==1, r
		test od_region25_2006
		local fstat = r(F)
		est store aa
		estadd local mean = `mean'
		estadd local Fstat = `fstat'
		
		qui ivregress 2sls change_hemo_region25 (change_od_region25 = od_region25_2006)  if sample==1, r
		est store iv_x
		estadd local mean = `mean'
		estadd local Fstat = `fstat'


		qui reg change_hemo_region25 change_od_region25 urban change_improved_region25 change_elec_region25  if sample==1, r
		est store fe_y
		estadd local mean = `mean'

		//First stage F-stat
		qui reg change_od_region25 od_region25_2006 urban change_improved_region25 change_elec_region25 if sample==1, r
		test od_region25_2006
		local fstat = r(F)
		est store bb
		estadd local mean = `mean'
		estadd local Fstat = `fstat'
		
		qui ivregress 2sls change_hemo_region25 (change_od_region25 = od_region25_2006) urban change_improved_region25 change_elec_region25 if sample==1, r
		est store iv_y
		estadd local mean = `mean'
		estadd local Fstat = `fstat'
		
		//some additional first stages corresponding to the scatter figure with the exposure variable

		reg change_od_region25 od_region25_2006 urban change_improved_region25 change_elec_region25 if sample==1 & rural, r
		test od_region25_2006
		local fstat = r(F)
		est store rural
		estadd local mean = `mean'
		estadd local Fstat = `fstat'
		
		reg change_od_region25 od_region25_2006 urban change_improved_region25 change_elec_region25 if sample==1 & urban, r
		test od_region25_2006
		local fstat = r(F)
		est store urban
		estadd local mean = `mean'
		estadd local Fstat = `fstat'
						
		esttab *, ///
			b(%9.2f) se(%9.2f) nocons nopar  ///
			mtitle( "FE" "First Stage" "IV" "FE" "First Stage" "IV" ) 

}
}


/*******************************************************
Placebos
TABLE 5
********************************************************/

foreach var in elec improved card{
	foreach level in _psu _region25 self{

		gen minus`var'`level' = 1-`var'`level'
	
	}
}
//no region FEs
local set1a = "$base"
local set2apart1 = "$base $momed $econ"
local set2apart2 = "$meds"

//region FEs
local set1 = "$base i.region25"
local set2part1 = "$base i.region25 $momed $econ"
local set2part2 = "$meds"


local i = 1
foreach stub in minuselec minusimproved minuscard  {

	est clear
	foreach sample in full{
	foreach yvar in hemo{
	
	cap drop sample
		gen sample = (`sample'==1)
		
		qui su `yvar' if sample==1
		local mean = r(mean)

		qui reg `yvar' `stub'_region25 `stub'self `set2apart1' `set2apart2' if sample==1, cluster(cluster)
		est store a`i'
		estadd local mean = `mean'

		qui reg `yvar' `stub'_region25 `stub'self `set2part1' `set2part2' if sample==1, cluster(cluster)
		est store c`i'
		estadd local mean = `mean'
		local i = `i' + 1
	}
	}

	esttab * , ///
	b(%9.2f) se(%9.2f) nocons nopar  ///
	keep(`yvar' `stub'self `stub'_region25) order(`yvar' `stub'self `stub'_region25) star(+ 0.10 * 0.05 ** .01)

}


/*******************************************************
APX - Trends in infrastucture correlated?
TABLE A7
********************************************************/


cap drop tag
egen tag = tag(region25)

est clear
local i = 1
foreach stub in /*pipedyard pipedhome healthsay*/ elec improved card {
	
	foreach sample in tag{
	foreach yvar in change_od_region25{
	
	cap drop sample
		gen sample = (`sample'==1)
		
		qui su change_`stub'_region25 if sample==1
		local mean = r(mean)

		qui reg  change_`stub'_region25 `yvar' if sample==1, cluster(region25)
		est store a`i'
		estadd local mean = `mean'

		local i = `i' + 1
	}
	}
}
	esttab * , ///
		b(%9.2f) se(%9.2f) nocons nopar  ///
		keep(change_od_region25) order(change_od_region25)


/*******************************************************
Falsification / Paralllel Trends
********************************************************/


//no region FEs
local set1a = "$base"
local set2apart1 = "$base $momed $econ"
//region FEs
local set1 = "$base i.region25"
local set2part1 = "$base i.region25 $momed $econ"

est clear
local i = 1

		
foreach yvar in animalprotein fruitveg kindsoffood parasitemeds momiron{

		cap drop sample
		if ("`yvar'"=="parasitemeds"){
			gen sample = full
			local set2part2 = "$region"
			local set2apart2 = "$region"
		}
		else if ("`yvar'"=="momiron"){
			gen sample = ironsample
			local set2part2 = "$region $meds"
			local set2apart2 = "$region $meds"
		}
		else{
			gen sample = foodsample
			local set2part2 = "$region $meds"
			local set2apart2 = "$region $meds"
		}		

		count if sample
		qui su `yvar' if sample==1
		local mean = r(mean)

		qui reg `yvar' od_region25 odself `set2apart1' `set2apart2'  if sample==1, cluster(cluster)
		est store a`i'
		estadd local mean = `mean'

		qui reg `yvar' od_region25 odself  `set2part1' `set2part2' if sample==1, cluster(cluster)
		est store c`i'
		estadd local mean = `mean'

	
		local i = `i' + 1
		
		}


		esttab a1 c1 a2 c2 a3 c3 a4 c4 a5 c5, ///
			b(%9.2f) se(%9.2f)  ///
			mtitle("Animal" "Animal" "Veg" "Veg" "Kinds" "Kinds" "Parasite" "Parasite" "momiron" "momiron") ///
			keep(odself od_psu od_region25) order(odself od_psu od_region25) ///
			star(+ 0.10 * 0.05 ** .01)


	
